# Supplementary material for: dbPSP 2.0, an updated database of protein phosphorylation sites in prokaryotes
Source: Sci Data. 2020 May 29;7:164. doi: 10.1038/s41597-020-0506-7 (PMC7260176; doi:10.1038/s41597-020-0506-7)
Supplement: Supplementary file 1 — Supplementary Table 1 [file 41597_2020_506_MOESM1_ESM.xlsx]

## Sheet: Supplementary Table 1
Supplementary Table 1. From the literature and public data resources, we collected 19,296 experimentally identified p-sites in 8,586 prokaryotic proteins. a. Experiment, the experimental approach used for identification of HTP or LTP p-sites, including high-throughput mass spectrometry (HTP-MS), site-directed mutagenesis (SDM), in vitro kinase assay (IKA), low-throughput mass spectrometry (LTP-MS…
Gene name	UniProt	Organism	Phylum	Position	Residue	Peptide	Type	Experimenta	PMID
amk	Q9RPT5	Amycolatopsis mediterranei (Nocardia mediterranei)	Actinobacteria	164	T	NVSEATMTRTGIMLG	Small-scale	SDM, IKA	10848993
murC	P94335	Corynebacterium glutamicum (strain ATCC 13032 / DSM 20300 / JCM 1318 / LMG 3730 / NCIMB 10025)	Actinobacteria	120	T	GELLEGSTQVLIAGT	Small-scale	SDM, LTP-MS	18974047
murC	P94335	Corynebacterium glutamicum (strain ATCC 13032 / DSM 20300 / JCM 1318 / LMG 3730 / NCIMB 10025)	Actinobacteria	133	T	GTHGKTSTTSMSVVA	Small-scale	SDM, LTP-MS	18974047
murC	P94335	Corynebacterium glutamicum (strain ATCC 13032 / DSM 20300 / JCM 1318 / LMG 3730 / NCIMB 10025)	Actinobacteria	167	T	GTNAHHGTGEVFIAE	Small-scale	SDM, LTP-MS	18974047
murC	P94335	Corynebacterium glutamicum (strain ATCC 13032 / DSM 20300 / JCM 1318 / LMG 3730 / NCIMB 10025)	Actinobacteria	362	T	DDYAHHPTEVTAVLS	Small-scale	SDM, LTP-MS	18974047
murC	P94335	Corynebacterium glutamicum (strain ATCC 13032 / DSM 20300 / JCM 1318 / LMG 3730 / NCIMB 10025)	Actinobacteria	365	T	AHHPTEVTAVLSAAR	Small-scale	SDM, LTP-MS	18974047
murC	P94335	Corynebacterium glutamicum (strain ATCC 13032 / DSM 20300 / JCM 1318 / LMG 3730 / NCIMB 10025)	Actinobacteria	51	T	SDAKDSRTLLPLRAV	Small-scale	SDM, LTP-MS	18974047
odhI	Q8NQJ3	Corynebacterium glutamicum (strain ATCC 13032 / DSM 20300 / JCM 1318 / LMG 3730 / NCIMB 10025)	Actinobacteria	14	T	TPEPQVETTSVFRAD	Small-scale	SDM, IKA, LTP-MS	16522631
sigH	P66808	Mycobacterium bovis (strain ATCC BAA-935 / AF2122/97)	Actinobacteria	106	T	RQPAEYPTEQITDWQ	Small-scale	IKA, LTP-MS	18728196
sigH	P66808	Mycobacterium bovis (strain ATCC BAA-935 / AF2122/97)	Actinobacteria	110	T	EYPTEQITDWQLASN	Small-scale	LTP-MS	18728196
dnaK	P19993	Mycobacterium leprae (strain TN)	Actinobacteria	175	T	VFDLGGGTFDVSLLE	Small-scale	SDM, IKA	9748655
garA	A0QYG2	Mycobacterium smegmatis (strain ATCC 700084 / mc(2)155)	Actinobacteria	20	T	SEDVTVETTSVFRAD	Small-scale	LTP-MS	19019160;25904896
garA	A0QYG2	Mycobacterium smegmatis (strain ATCC 700084 / mc(2)155)	Actinobacteria	21	T	EDVTVETTSVFRADF	Small-scale	LTP-MS	15978616
ptpA	I7FGY5	Mycobacterium smegmatis (strain ATCC 700084 / mc(2)155)	Actinobacteria	128	Y	PDVEDPYYGTRDDFE	Small-scale	SDM	25535696
pknA	A5TY85	Mycobacterium tuberculosis (strain ATCC 25177 / H37Ra)	Actinobacteria	174	T	DAAPVTQTGMVMGTA	Small-scale	SDM, IKA	18199749
cobB	A5U1J9	Mycobacterium tuberculosis (strain ATCC 25177 / H37Ra)	Actinobacteria	179	S	VMVVVGTSAIVYPAA	Small-scale	SDM, IKA, LTP-MS	27242704
cobB	A5U1J9	Mycobacterium tuberculosis (strain ATCC 25177 / H37Ra)	Actinobacteria	197	T	DLALARGTAVIEVNP	Small-scale	SDM, IKA, LTP-MS	27242704
cobB	A5U1J9	Mycobacterium tuberculosis (strain ATCC 25177 / H37Ra)	Actinobacteria	212	S	EPTPLSGSATISIRE	Small-scale	SDM, IKA, LTP-MS	27242704
cobB	A5U1J9	Mycobacterium tuberculosis (strain ATCC 25177 / H37Ra)	Actinobacteria	214	T	TPLSGSATISIRESA	Small-scale	SDM, IKA, LTP-MS	27242704
cobB	A5U1J9	Mycobacterium tuberculosis (strain ATCC 25177 / H37Ra)	Actinobacteria	222	S	ISIRESASQALPGLL	Small-scale	SDM, IKA, LTP-MS	27242704
cobB	A5U1J9	Mycobacterium tuberculosis (strain ATCC 25177 / H37Ra)	Actinobacteria	38	S	FDPYELSSTQGWLRN	Small-scale	SDM, IKA, LTP-MS	27242704
cobB	A5U1J9	Mycobacterium tuberculosis (strain ATCC 25177 / H37Ra)	Actinobacteria	39	T	DPYELSSTQGWLRNP	Small-scale	SDM, IKA, LTP-MS	27242704
rseA	L0T905	Mycobacterium tuberculosis (strain ATCC 25618 / H37Rv)	Actinobacteria	39	T	APRQFRSTEHLSIEA	Small-scale	SDM, IKA	20025669
ppk2	O05877	Mycobacterium tuberculosis (strain ATCC 25618 / H37Rv)	Actinobacteria	115	H	YYQRYIAHLPAKGEI	Small-scale	SDM	19843229
ppk2	O05877	Mycobacterium tuberculosis (strain ATCC 25618 / H37Rv)	Actinobacteria	247	H	ARLNMMAHLLSTIDY	Small-scale	SDM	19843229
Rv0516c	O33361	Mycobacterium tuberculosis (strain ATCC 25618 / H37Rv)	Actinobacteria	2	T	******MTTTIPTSK	Small-scale	SDM, IKA, LTP-MS	17411339
whiB2	O53353	Mycobacterium tuberculosis (strain ATCC 25618 / H37Rv)	Actinobacteria	42	S	FFPEKGGSTREAKKI	Small-scale	SDM	22686939
Rv2175c	O53509	Mycobacterium tuberculosis (strain ATCC 25618 / H37Rv)	Actinobacteria	9	T	PGRAPGSTLARVGSI	Small-scale	SDM, LTP-MS	19457863
Rv0681	O53789	Mycobacterium tuberculosis (strain ATCC 25618 / H37Rv)	Actinobacteria	35	T	LTINALATQLGTKGP	Small-scale	SDM, IKA	17286964
narS	O53857	Mycobacterium tuberculosis (strain ATCC 25618 / H37Rv)	Actinobacteria	241	H	RRIAEAIHDGPLQDV	Small-scale	SDM, IKA	25659431
Rv1747	O65934	Mycobacterium tuberculosis (strain ATCC 25618 / H37Rv)	Actinobacteria	152	T	LQQLPPATTRIPAAP	Small-scale	SDM, LTP-MS	21622570
Rv1747	O65934	Mycobacterium tuberculosis (strain ATCC 25618 / H37Rv)	Actinobacteria	210	T	TEAGNLATSMMKILR	Small-scale	SDM, LTP-MS	21622570;26930559
fhaA	P71590	Mycobacterium tuberculosis (strain ATCC 25618 / H37Rv)	Actinobacteria	116	T	EQSSNLHTGQFRARG	Small-scale	LTP-MS	20368441;22000520
rsfB	P9WGE1	Mycobacterium tuberculosis (strain ATCC 25618 / H37Rv)	Actinobacteria	61	S	SAVEFLGSVGLKILA	Small-scale	SDM	12354223
dosT	P9WGK1	Mycobacterium tuberculosis (strain ATCC 25618 / H37Rv)	Actinobacteria	392	H	DRIARDLHDHVIQRL	Small-scale	SDM, IKA	15135056
devS	P9WGK3	Mycobacterium tuberculosis (strain ATCC 25618 / H37Rv)	Actinobacteria	395	H	DRIARDLHDHVIQRL	Small-scale	SDM, IKA	15033981;15073296
kdpD	P9WGL3	Mycobacterium tuberculosis (strain ATCC 25618 / H37Rv)	Actinobacteria	642	H	SLLSAVSHDLRTPLA	Small-scale	SDM, IKA	24667597
narL	P9WGM5	Mycobacterium tuberculosis (strain ATCC 25618 / H37Rv)	Actinobacteria	61	D	LPDVALLDYRMPGMD	Small-scale	SDM, IKA	25659431
mtrA	P9WGM7	Mycobacterium tuberculosis (strain ATCC 25618 / H37Rv)	Actinobacteria	56	D	RPDLVLLDLMLPGMN	Small-scale	SDM	16629667;20223818
mprA	P9WGM9	Mycobacterium tuberculosis (strain ATCC 25618 / H37Rv)	Actinobacteria	48	D	MIASDRPDALVLDVM	Small-scale	SDM	14638785
kdpE	P9WGN1	Mycobacterium tuberculosis (strain ATCC 25618 / H37Rv)	Actinobacteria	52	D	PPDVVILDLGLPDMS	Small-scale	SDM, IKA	24667597
inhA	P9WGR1	Mycobacterium tuberculosis (strain ATCC 25618 / H37Rv)	Actinobacteria	266	T	YADGGAHTQLL****	Small-scale	SDM, IKA, LTP-MS	20864541;21143326
fabG1	P9WGT3	Mycobacterium tuberculosis (strain ATCC 25618 / H37Rv)	Actinobacteria	191	T	GYIDTDMTRALDERI	Small-scale	SDM, IKA, LTP-MS	20178986
prcA	P9WHU1	Mycobacterium tuberculosis (strain ATCC 25618 / H37Rv)	Actinobacteria	178	T	YAENASLTDALRIAV	Small-scale	LTP-MS	25224505
prcA	P9WHU1	Mycobacterium tuberculosis (strain ATCC 25618 / H37Rv)	Actinobacteria	202	T	TSGGDQPTLGVASLE	Small-scale	LTP-MS	25224505
prcA	P9WHU1	Mycobacterium tuberculosis (strain ATCC 25618 / H37Rv)	Actinobacteria	84	T	GGIQFADTRGYAYDR	Small-scale	LTP-MS	25224505
pknL	P9WI63	Mycobacterium tuberculosis (strain ATCC 25618 / H37Rv)	Actinobacteria	173	T	AVAAASITSTGVILG	Small-scale	LTP-MS	18175374
pknL	P9WI63	Mycobacterium tuberculosis (strain ATCC 25618 / H37Rv)	Actinobacteria	175	T	AAASITSTGVILGTA	Small-scale	LTP-MS	18175374
pknL	P9WI63	Mycobacterium tuberculosis (strain ATCC 25618 / H37Rv)	Actinobacteria	32	T	IASGGTSTVYRGLDV	Small-scale	LTP-MS	18175374
pknL	P9WI63	Mycobacterium tuberculosis (strain ATCC 25618 / H37Rv)	Actinobacteria	323	T	AKPVHHPTRQLTRQP	Small-scale	LTP-MS	18175374
pknL	P9WI63	Mycobacterium tuberculosis (strain ATCC 25618 / H37Rv)	Actinobacteria	62	T	AGDEQFLTRFRLEAR	Small-scale	LTP-MS	18175374
pknK	P9WI65	Mycobacterium tuberculosis (strain ATCC 25618 / H37Rv)	Actinobacteria	179	T	RIAGGFETATGVIAG	Small-scale	SDM, IKA	19251699
pknK	P9WI65	Mycobacterium tuberculosis (strain ATCC 25618 / H37Rv)	Actinobacteria	181	T	AGGFETATGVIAGSP	Small-scale	SDM, IKA	19251699
pknJ	P9WI67	Mycobacterium tuberculosis (strain ATCC 25618 / H37Rv)	Actinobacteria	179	T	STGSVLATLAYAAPE	Small-scale	SDM, IKA	20520732
pknJ	P9WI67	Mycobacterium tuberculosis (strain ATCC 25618 / H37Rv)	Actinobacteria	168	T	IARALGDTGLTSTGS	Small-scale	SDM, IKA, LTP-MS	20185505
pknJ	P9WI67	Mycobacterium tuberculosis (strain ATCC 25618 / H37Rv)	Actinobacteria	171	T	ALGDTGLTSTGSVLA	Small-scale	SDM, IKA, LTP-MS	20185505
pknJ	P9WI67	Mycobacterium tuberculosis (strain ATCC 25618 / H37Rv)	Actinobacteria	173	T	GDTGLTSTGSVLATL	Small-scale	SDM, IKA, LTP-MS	20185505
pknH	P9WI71	Mycobacterium tuberculosis (strain ATCC 25618 / H37Rv)	Actinobacteria	170	T	ATTDEKLTQLGTAVG	Small-scale	SDM	14690440
pknG	P9WI73	Mycobacterium tuberculosis (strain ATCC 25618 / H37Rv)	Actinobacteria	63	T	EPQDRMATTSRVRPP	Small-scale	SDM, IKA	19638631
pknF	P9WI75	Mycobacterium tuberculosis (strain ATCC 25618 / H37Rv)	Actinobacteria	13	T	GSTFAGFTIVRQLGS	Small-scale	LTP-MS	15967413
pknF	P9WI75	Mycobacterium tuberculosis (strain ATCC 25618 / H37Rv)	Actinobacteria	173	T	VDDPSGLTATNMTVG	Small-scale	LTP-MS	15967413;24927537
pknF	P9WI75	Mycobacterium tuberculosis (strain ATCC 25618 / H37Rv)	Actinobacteria	175	T	DPSGLTATNMTVGTV	Small-scale	LTP-MS	15967413
pknF	P9WI75	Mycobacterium tuberculosis (strain ATCC 25618 / H37Rv)	Actinobacteria	287	T	GAGDPDDTRVSQPVA	Small-scale	LTP-MS	15967413;26930559
pknF	P9WI75	Mycobacterium tuberculosis (strain ATCC 25618 / H37Rv)	Actinobacteria	290	S	DPDDTRVSQPVAVAA	Small-scale	LTP-MS	15967413;26930559
pknF	P9WI75	Mycobacterium tuberculosis (strain ATCC 25618 / H37Rv)	Actinobacteria	8	T	MPLAEGSTFAGFTIV	Small-scale	LTP-MS	15967413
pknE	P9WI77	Mycobacterium tuberculosis (strain ATCC 25618 / H37Rv)	Actinobacteria	170	T	ATTDEKLTQLGNTVG	Small-scale	LTP-MS	15967413;24927537
pknE	P9WI77	Mycobacterium tuberculosis (strain ATCC 25618 / H37Rv)	Actinobacteria	175	T	KLTQLGNTVGTLYYM	Small-scale	LTP-MS	15967413
pknE	P9WI77	Mycobacterium tuberculosis (strain ATCC 25618 / H37Rv)	Actinobacteria	178	T	QLGNTVGTLYYMAPE	Small-scale	LTP-MS	15967413
pknE	P9WI77	Mycobacterium tuberculosis (strain ATCC 25618 / H37Rv)	Actinobacteria	7	S	*MDGTAESREGTQFG	Small-scale	LTP-MS	15967413
pknD	P9WI79	Mycobacterium tuberculosis (strain ATCC 25618 / H37Rv)	Actinobacteria	209	T	CVLGECLTGAPPYRA	Small-scale	LTP-MS	15967413
pknB	P9WI81	Mycobacterium tuberculosis (strain ATCC 25618 / H37Rv)	Actinobacteria	309	T	GNLSGPRTDPLPRQD	Small-scale	LTP-MS	15967413;26930559
pknA	P9WI83	Mycobacterium tuberculosis (strain ATCC 25618 / H37Rv)	Actinobacteria	174	T	DAAPVTQTGMVMGTA	Small-scale	LTP-MS	25665034
pknA	P9WI83	Mycobacterium tuberculosis (strain ATCC 25618 / H37Rv)	Actinobacteria	180	T	QTGMVMGTAQYIAPE	Small-scale	LTP-MS	25665034
pknA	P9WI83	Mycobacterium tuberculosis (strain ATCC 25618 / H37Rv)	Actinobacteria	172	T	AVDAAPVTQTGMVMG	Small-scale	SDM, LTP-MS	25665034;25713147
ptpA	P9WIA1	Mycobacterium tuberculosis (strain ATCC 25618 / H37Rv)	Actinobacteria	128	Y	ALDVEDPYYGDHSDF	Small-scale	SDM	29884774
ptpA	P9WIA1	Mycobacterium tuberculosis (strain ATCC 25618 / H37Rv)	Actinobacteria	129	Y	LDVEDPYYGDHSDFE	Small-scale	SDM	29884774
ptpA	P9WIA1	Mycobacterium tuberculosis (strain ATCC 25618 / H37Rv)	Actinobacteria	45	T	VRVTSAGTGNWHVGS	Small-scale	SDM	29884774
parB	P9WIJ9	Mycobacterium tuberculosis (strain ATCC 25618 / H37Rv)	Actinobacteria	195	T	GRSRPLITNMIRLLK	Small-scale	LTP-MS	25807382
parB	P9WIJ9	Mycobacterium tuberculosis (strain ATCC 25618 / H37Rv)	Actinobacteria	239	S	EAQEELASRIVAEGL	Small-scale	LTP-MS	25807382
parB	P9WIJ9	Mycobacterium tuberculosis (strain ATCC 25618 / H37Rv)	Actinobacteria	254	T	SVRATEETVTLANHE	Small-scale	LTP-MS	25807382
parB	P9WIJ9	Mycobacterium tuberculosis (strain ATCC 25618 / H37Rv)	Actinobacteria	300	T	RLSTTFDTRVTVSLG	Small-scale	LTP-MS	25807382
parB	P9WIJ9	Mycobacterium tuberculosis (strain ATCC 25618 / H37Rv)	Actinobacteria	303	T	TTFDTRVTVSLGKRK	Small-scale	LTP-MS	25807382
parB	P9WIJ9	Mycobacterium tuberculosis (strain ATCC 25618 / H37Rv)	Actinobacteria	32	T	DGESGPPTLGPRMGS	Small-scale	LTP-MS	25807382
parB	P9WIJ9	Mycobacterium tuberculosis (strain ATCC 25618 / H37Rv)	Actinobacteria	41	T	GPRMGSATADVVIGG	Small-scale	LTP-MS	25807382
parB	P9WIJ9	Mycobacterium tuberculosis (strain ATCC 25618 / H37Rv)	Actinobacteria	5	S	***MTQPSRRKGGLG	Small-scale	LTP-MS	25807382
parB	P9WIJ9	Mycobacterium tuberculosis (strain ATCC 25618 / H37Rv)	Actinobacteria	53	T	IGGPVPDTSVMGAIY	Small-scale	LTP-MS	25807382
rshA	P9WJ69	Mycobacterium tuberculosis (strain ATCC 25618 / H37Rv)	Actinobacteria	94	T	LRLEIRRTTIIRGGP	Small-scale	SDM, IKA, LTP-MS	18728196
garA	P9WJA9	Mycobacterium tuberculosis (strain ATCC 25618 / H37Rv)	Actinobacteria	21	T	SDEVTVETTSVFRAD	Small-scale	LTP-MS	19019160;26930559
garA	P9WJA9	Mycobacterium tuberculosis (strain ATCC 25618 / H37Rv)	Actinobacteria	22	T	DEVTVETTSVFRADF	Small-scale	LTP-MS	15978616;26930559
fhaB	P9WJB5	Mycobacterium tuberculosis (strain ATCC 25618 / H37Rv)	Actinobacteria	77	T	ALTGARITLSEQPVL	Small-scale	SDM	20066037
fhaB	P9WJB5	Mycobacterium tuberculosis (strain ATCC 25618 / H37Rv)	Actinobacteria	36	T	KTDIYAPTGAVMMRR	Small-scale	SDM, IKA	19826007
espJ	P9WJC3	Mycobacterium tuberculosis (strain ATCC 25618 / H37Rv)	Actinobacteria	70	S	AALTRTASNMNAAAD	Small-scale	SDM, IKA, LTP-MS	26228622
mviN	P9WJK3	Mycobacterium tuberculosis (strain ATCC 25618 / H37Rv)	Actinobacteria	947	T	ATAVADRTEVLGPID	Small-scale	SDM, IKA, LTP-MS	20368441;22275220
pbpA	P9WKD1	Mycobacterium tuberculosis (strain ATCC 25618 / H37Rv)	Actinobacteria	362	T	TIANGGITMRPYLVG	Small-scale	SDM, IKA	16436437
pbpA	P9WKD1	Mycobacterium tuberculosis (strain ATCC 25618 / H37Rv)	Actinobacteria	437	T	HGTDPRHTPPHAWYI	Small-scale	SDM, IKA	16436437
pyk	P9WKE5	Mycobacterium tuberculosis (strain ATCC 25618 / H37Rv)	Actinobacteria	37	S	DVARMNFSHGDYDDH	Small-scale	SDM, IKA	20520732
gmk	P9WKE9	Mycobacterium tuberculosis (strain ATCC 25618 / H37Rv)	Actinobacteria	101	T	GGLHRSGTLAQPVRA	Small-scale	SDM, IKA, LTP-MS	28963370
gmk	P9WKE9	Mycobacterium tuberculosis (strain ATCC 25618 / H37Rv)	Actinobacteria	169	T	VIQRRLDTARIELAA	Small-scale	SDM, IKA, LTP-MS	28963370
ethR	P9WMC1	Mycobacterium tuberculosis (strain ATCC 25618 / H37Rv)	Actinobacteria	2	T	******MTTSAASQA	Small-scale	SDM, LTP-MS	24667600
ethR	P9WMC1	Mycobacterium tuberculosis (strain ATCC 25618 / H37Rv)	Actinobacteria	3	T	*****MTTSAASQAS	Small-scale	SDM, LTP-MS	24667600
ethR	P9WMC1	Mycobacterium tuberculosis (strain ATCC 25618 / H37Rv)	Actinobacteria	4	S	****MTTSAASQASL	Small-scale	SDM, LTP-MS	24667600
ethR	P9WMC1	Mycobacterium tuberculosis (strain ATCC 25618 / H37Rv)	Actinobacteria	7	S	*MTTSAASQASLPRG	Small-scale	SDM, LTP-MS	24667600
devR	P9WMF9	Mycobacterium tuberculosis (strain ATCC 25618 / H37Rv)	Actinobacteria	54	D	RPDVAVLDVRLPDGN	Small-scale	SDM, IKA	15033981;15073296
devR	P9WMF9	Mycobacterium tuberculosis (strain ATCC 25618 / H37Rv)	Actinobacteria	198	T	KLGMERRTQAAVFAT	Small-scale	SDM, IKA, LTP-MS	20630871
devR	P9WMF9	Mycobacterium tuberculosis (strain ATCC 25618 / H37Rv)	Actinobacteria	205	T	TQAAVFATELKRSRP	Small-scale	SDM, IKA, LTP-MS	20630871
wag31	P9WMU1	Mycobacterium tuberculosis (strain ATCC 25618 / H37Rv)	Actinobacteria	73	T	AGVTPQATQAIPAYE	Small-scale	SDM, IKA	15985609
Rv1422	P9WMU5	Mycobacterium tuberculosis (strain ATCC 25618 / H37Rv)	Actinobacteria	325	T	SEPPVAATQEIPIDG	Small-scale	SDM, IKA, LTP-MS	15985609;26930559
glnA1	P9WN39	Mycobacterium tuberculosis (strain ATCC 25618 / H37Rv)	Actinobacteria	406	Y	APVDKDLYELPPEEA	Small-scale	SDM	12146952;15037612;16027359
egtD	P9WN47	Mycobacterium tuberculosis (strain ATCC 25618 / H37Rv)	Actinobacteria	213	T	YDDPGGVTAQFNRNV	Small-scale	SDM, IKA, LTP-MS	26229105
ftsZ	P9WN95	Mycobacterium tuberculosis (strain ATCC 25618 / H37Rv)	Actinobacteria	343	T	KAGKLTSTLFEPVDA	Small-scale	SDM, IKA	20066037
fabH	P9WNG3	Mycobacterium tuberculosis (strain ATCC 25618 / H37Rv)	Actinobacteria	45	T	SSDEWIYTRTGIKTR	Small-scale	SDM, IKA, LTP-MS	19074144
cpdA	P9WP65	Mycobacterium tuberculosis (strain ATCC 25618 / H37Rv)	Actinobacteria	182	T	SVLDMAVTVELRDQA	Small-scale	SDM, IKA	28855253
cpdA	P9WP65	Mycobacterium tuberculosis (strain ATCC 25618 / H37Rv)	Actinobacteria	20	S	DYVLLHISDTHLIGG	Small-scale	SDM, IKA	28855253
cpdA	P9WP65	Mycobacterium tuberculosis (strain ATCC 25618 / H37Rv)	Actinobacteria	22	T	VLLHISDTHLIGGDR	Small-scale	SDM, IKA	28855253
cpdA	P9WP65	Mycobacterium tuberculosis (strain ATCC 25618 / H37Rv)	Actinobacteria	240	T	LTVAAGGTRGRDGAQ	Small-scale	SDM, IKA	28855253
cpdA	P9WP65	Mycobacterium tuberculosis (strain ATCC 25618 / H37Rv)	Actinobacteria	309	T	KHPPMVLTSSAPRSP	Small-scale	SDM, IKA	28855253
pcaA	P9WPB3	Mycobacterium tuberculosis (strain ATCC 25618 / H37Rv)	Actinobacteria	168	T	DGKMLLHTIVRPTFK	Small-scale	SDM	22621931
pcaA	P9WPB3	Mycobacterium tuberculosis (strain ATCC 25618 / H37Rv)	Actinobacteria	183	T	EGREKGLTLTHELVH	Small-scale	SDM	22621931
Rv3417c	P9WPE9	Mycobacterium tuberculosis (strain ATCC 25618 / H37Rv)	Actinobacteria	393	S	ALKERKESVEDAVAA	Small-scale	LTP-MS	19717599
Rv3417c	P9WPE9	Mycobacterium tuberculosis (strain ATCC 25618 / H37Rv)	Actinobacteria	25	T	GMDKLADTVRVTLGP	Small-scale	SDM, LTP-MS	19201798
Rv3417c	P9WPE9	Mycobacterium tuberculosis (strain ATCC 25618 / H37Rv)	Actinobacteria	54	T	TVTNDGVTVAREIEL	Small-scale	SDM, LTP-MS	19201798
glgE	P9WQ17	Mycobacterium tuberculosis (strain ATCC 25618 / H37Rv)	Actinobacteria	10	T	GRAIGTETEWWVPGR	Small-scale	SDM, LTP-MS	23609448
glgE	P9WQ17	Mycobacterium tuberculosis (strain ATCC 25618 / H37Rv)	Actinobacteria	148	T	LDAGQGETELSNDLL	Small-scale	SDM, LTP-MS	23609448
glgE	P9WQ17	Mycobacterium tuberculosis (strain ATCC 25618 / H37Rv)	Actinobacteria	191	T	RTPGDPVTRTALALT	Small-scale	SDM, LTP-MS	23609448
glgE	P9WQ17	Mycobacterium tuberculosis (strain ATCC 25618 / H37Rv)	Actinobacteria	193	T	PGDPVTRTALALTPE	Small-scale	SDM, LTP-MS	23609448
glgE	P9WQ17	Mycobacterium tuberculosis (strain ATCC 25618 / H37Rv)	Actinobacteria	370	T	FTELPDGTIAYAENP	Small-scale	SDM, LTP-MS	23609448
glgE	P9WQ17	Mycobacterium tuberculosis (strain ATCC 25618 / H37Rv)	Actinobacteria	59	T	GHEAVAATLVVRYLG	Small-scale	SDM, LTP-MS	23609448
glgE	P9WQ17	Mycobacterium tuberculosis (strain ATCC 25618 / H37Rv)	Actinobacteria	85	S	ARVLPTPSEPQQRVK	Small-scale	SDM, LTP-MS	23609448
MT0664	P9WFK0	Mycobacterium tuberculosis (strain CDC 1551 / Oshkosh)	Actinobacteria	118	T	SVREAHGTQIIVTKN	Small-scale	LTP-MS	21819969
MT0664	P9WFK0	Mycobacterium tuberculosis (strain CDC 1551 / Oshkosh)	Actinobacteria	138	T	EGDLVQETYTTLAGR	Small-scale	LTP-MS	21819969
MT0664	P9WFK0	Mycobacterium tuberculosis (strain CDC 1551 / Oshkosh)	Actinobacteria	79	T	FKHANIATAEAQIVQ	Small-scale	LTP-MS	21819969
sigH	P9WGH8	Mycobacterium tuberculosis (strain CDC 1551 / Oshkosh)	Actinobacteria	106	T	RQPAEYPTEQITDWQ	Small-scale	IKA, LTP-MS	18728196
sigH	P9WGH8	Mycobacterium tuberculosis (strain CDC 1551 / Oshkosh)	Actinobacteria	26	T	EETDEELTARFERDA	Small-scale	IKA, LTP-MS	18728196
inhA	P9WGR0	Mycobacterium tuberculosis (strain CDC 1551 / Oshkosh)	Actinobacteria	266	T	YADGGAHTQLL****	Small-scale	SDM, IKA, LTP-MS	21143326
fabG1	P9WGT2	Mycobacterium tuberculosis (strain CDC 1551 / Oshkosh)	Actinobacteria	114	T	KVINANLTGAFRVAQ	Small-scale	SDM, IKA, LTP-MS	20178986
fabG1	P9WGT2	Mycobacterium tuberculosis (strain CDC 1551 / Oshkosh)	Actinobacteria	191	T	GYIDTDMTRALDERI	Small-scale	SDM, IKA, LTP-MS	20178986
pknL	P9WI62	Mycobacterium tuberculosis (strain CDC 1551 / Oshkosh)	Actinobacteria	173	T	AVAAASITSTGVILG	Small-scale	LTP-MS	18175374
pknL	P9WI62	Mycobacterium tuberculosis (strain CDC 1551 / Oshkosh)	Actinobacteria	175	T	AAASITSTGVILGTA	Small-scale	LTP-MS	18175374
pknL	P9WI62	Mycobacterium tuberculosis (strain CDC 1551 / Oshkosh)	Actinobacteria	32	T	IASGGTSTVYRGLDV	Small-scale	LTP-MS	18175374
pknL	P9WI62	Mycobacterium tuberculosis (strain CDC 1551 / Oshkosh)	Actinobacteria	323	T	AKPVHHPTRQLTRQP	Small-scale	LTP-MS	18175374
pknL	P9WI62	Mycobacterium tuberculosis (strain CDC 1551 / Oshkosh)	Actinobacteria	62	T	AGDEQFLTRFRLEAR	Small-scale	LTP-MS	18175374
pknJ	P9WI66	Mycobacterium tuberculosis (strain CDC 1551 / Oshkosh)	Actinobacteria	168	T	IARALGDTGLTSTGS	Small-scale	SDM, IKA, LTP-MS	20185505
pknJ	P9WI66	Mycobacterium tuberculosis (strain CDC 1551 / Oshkosh)	Actinobacteria	171	T	ALGDTGLTSTGSVLA	Small-scale	SDM, IKA, LTP-MS	20185505
pknJ	P9WI66	Mycobacterium tuberculosis (strain CDC 1551 / Oshkosh)	Actinobacteria	173	T	GDTGLTSTGSVLATL	Small-scale	SDM, IKA, LTP-MS	20185505
pknH	P9WI70	Mycobacterium tuberculosis (strain CDC 1551 / Oshkosh)	Actinobacteria	170	T	ATTDEKLTQLGTAVG	Small-scale	SDM	14690440
pknG	P9WI72	Mycobacterium tuberculosis (strain CDC 1551 / Oshkosh)	Actinobacteria	23	T	PADAQTATSATVRPL	Small-scale	LTP-MS	19019160
pknG	P9WI72	Mycobacterium tuberculosis (strain CDC 1551 / Oshkosh)	Actinobacteria	32	T	ATVRPLSTQAVFRPD	Small-scale	LTP-MS	19019160
pknE	P9WI76	Mycobacterium tuberculosis (strain CDC 1551 / Oshkosh)	Actinobacteria	170	T	ATTDEKLTQLGNTVG	Small-scale	LTP-MS	15967413
pknE	P9WI76	Mycobacterium tuberculosis (strain CDC 1551 / Oshkosh)	Actinobacteria	175	T	KLTQLGNTVGTLYYM	Small-scale	LTP-MS	15967413
pknE	P9WI76	Mycobacterium tuberculosis (strain CDC 1551 / Oshkosh)	Actinobacteria	178	T	QLGNTVGTLYYMAPE	Small-scale	LTP-MS	15967413
pknE	P9WI76	Mycobacterium tuberculosis (strain CDC 1551 / Oshkosh)	Actinobacteria	50	T	ALKLMSETLSSDPVF	Small-scale	LTP-MS	15967413
pknE	P9WI76	Mycobacterium tuberculosis (strain CDC 1551 / Oshkosh)	Actinobacteria	59	T	SSDPVFRTRMQREAR	Small-scale	LTP-MS	15967413
pknD	P9WI78	Mycobacterium tuberculosis (strain CDC 1551 / Oshkosh)	Actinobacteria	135	T	AAHANGVTHRDVKPE	Small-scale	LTP-MS	15967413
pknD	P9WI78	Mycobacterium tuberculosis (strain CDC 1551 / Oshkosh)	Actinobacteria	169	T	AASDPGLTQTGTAVG	Small-scale	LTP-MS	15967413
pknD	P9WI78	Mycobacterium tuberculosis (strain CDC 1551 / Oshkosh)	Actinobacteria	171	T	SDPGLTQTGTAVGTY	Small-scale	LTP-MS	15967413
pknD	P9WI78	Mycobacterium tuberculosis (strain CDC 1551 / Oshkosh)	Actinobacteria	173	T	PGLTQTGTAVGTYNY	Small-scale	LTP-MS	15967413
pknD	P9WI78	Mycobacterium tuberculosis (strain CDC 1551 / Oshkosh)	Actinobacteria	209	T	CVLGECLTGAPPYRA	Small-scale	LTP-MS	15967413
pknB	P9WI80	Mycobacterium tuberculosis (strain CDC 1551 / Oshkosh)	Actinobacteria	169	S	AIADSGNSVTQTAAV	Small-scale	SDM	10848993
pknB	P9WI80	Mycobacterium tuberculosis (strain CDC 1551 / Oshkosh)	Actinobacteria	171	T	ADSGNSVTQTAAVIG	Small-scale	SDM, LTP-MS	12950916;15985600
rshA	P9WJ68	Mycobacterium tuberculosis (strain CDC 1551 / Oshkosh)	Actinobacteria	94	T	LRLEIRRTTIIRGGP	Small-scale	SDM, IKA, LTP-MS	18728196
garA	P9WJA8	Mycobacterium tuberculosis (strain CDC 1551 / Oshkosh)	Actinobacteria	22	T	DEVTVETTSVFRADF	Small-scale	LTP-MS	15978616
ndkA	P9WJH6	Mycobacterium tuberculosis (strain CDC 1551 / Oshkosh)	Actinobacteria	117	H	ETQFNLVHGSDSAES	Small-scale	SDM	15302878
ndkA	P9WJH6	Mycobacterium tuberculosis (strain CDC 1551 / Oshkosh)	Actinobacteria	53	H	ASQHYAEHEGKPFFG	Small-scale	SDM	15302878
pbpA	P9WKD0	Mycobacterium tuberculosis (strain CDC 1551 / Oshkosh)	Actinobacteria	362	T	TIANGGITMRPYLVG	Small-scale	SDM, IKA	16436437
pbpA	P9WKD0	Mycobacterium tuberculosis (strain CDC 1551 / Oshkosh)	Actinobacteria	437	T	HGTDPRHTPPHAWYI	Small-scale	SDM, IKA	16436437
wag31	P9WMU0	Mycobacterium tuberculosis (strain CDC 1551 / Oshkosh)	Actinobacteria	73	T	AGVTPQATQAIPAYE	Small-scale	SDM, IKA	15985609
fabH	P9WNG2	Mycobacterium tuberculosis (strain CDC 1551 / Oshkosh)	Actinobacteria	45	T	SSDEWIYTRTGIKTR	Small-scale	SDM, IKA, LTP-MS	19074144
MT3526	P9WPE8	Mycobacterium tuberculosis (strain CDC 1551 / Oshkosh)	Actinobacteria	393	S	ALKERKESVEDAVAA	Small-scale	LTP-MS	19717599
MT3526	P9WPE8	Mycobacterium tuberculosis (strain CDC 1551 / Oshkosh)	Actinobacteria	25	T	GMDKLADTVRVTLGP	Small-scale	SDM, LTP-MS	19201798
MT3526	P9WPE8	Mycobacterium tuberculosis (strain CDC 1551 / Oshkosh)	Actinobacteria	54	T	TVTNDGVTVAREIEL	Small-scale	SDM, LTP-MS	19201798
mbtB	P9WQ62	Mycobacterium tuberculosis (strain CDC 1551 / Oshkosh)	Actinobacteria	1094	S	FFALGGDSVLATQVV	Small-scale	LTP-MS	9831524
mbtB	P9WQ62	Mycobacterium tuberculosis (strain CDC 1551 / Oshkosh)	Actinobacteria	39	S	LVGQGLDSIRMMSLV	Small-scale	LTP-MS	9831524
N/A	Q6RKB1	Nocardia iowensis	Actinobacteria	689	S	FTDLGGDSLSALSFS	Small-scale	SDM	17102130
dnaA	A4F5N2	Saccharopolyspora erythraea (strain ATCC 11635 / DSM 40517 / JCM 4748 / NBRC 13426 / NCIMB 8594 / NRRL 2338)	Actinobacteria	146	T	DSFTPPVTGSLPAVD	Small-scale	LTP-MS	27090497
acpP	P11830	Saccharopolyspora erythraea (strain ATCC 11635 / DSM 40517 / JCM 4748 / NBRC 13426 / NCIMB 8594 / NRRL 2338)	Actinobacteria	39	S	REDLGMDSLDLVELV	Small-scale	LTP-MS	2066335;3315744
afsK	P54741	Streptomyces coelicolor (strain ATCC BAA-471 / A3(2) / M145)	Actinobacteria	128	S	GVAEALQSIHGAGLV	Small-scale	LTP-MS	16629414
afsK	P54741	Streptomyces coelicolor (strain ATCC BAA-471 / A3(2) / M145)	Actinobacteria	71	S	VEAARAVSGFYTAAV	Small-scale	LTP-MS	16629414
afsK	P54741	Streptomyces coelicolor (strain ATCC BAA-471 / A3(2) / M145)	Actinobacteria	168	T	GVSNTRLTMTNVAVG	Small-scale	SDM, LTP-MS	16629414
SCO5089	Q02054	Streptomyces coelicolor (strain ATCC BAA-471 / A3(2) / M145)	Actinobacteria	42	S	FEDIGYDSLALMETA	Small-scale	SDM	1527048;9166770
rsbV	Q9WVX8	Streptomyces coelicolor (strain ATCC BAA-471 / A3(2) / M145)	Actinobacteria	57	S	EGVDFLDSTGLGVLV	Small-scale	SDM	12900026
senR	Q9RIM0	Streptomyces reticuli	Actinobacteria	65	D	APDVVLMDLQLGEGI	Small-scale	SDM, IKA	17617222
senS	Q9RIM1	Streptomyces reticuli	Actinobacteria	199	H	ERLAREIHDTLAQGL	Small-scale	SDM, IKA	17617222
pikAIV	Q9ZGI2	Streptomyces venezuelae	Actinobacteria	980	S	LREIGFDSLTAVDFR	Small-scale	SDM	17719493
pikAIII	Q9ZGI3	Streptomyces venezuelae	Actinobacteria	1438	S	FTELGFDSLTAVQLR	Small-scale	LTP-MS	24965656
incG	B7SCE5	Chlamydia trachomatis	Chlamydiae	166	S	NSRSRSHSF******	Small-scale	SDM	11260479
PAE2307	Q8ZVF7	Pyrobaculum aerophilum (strain ATCC 51768 / IM2 / DSM 7523 / JCM 9630 / NBRC 100827)	Crenarchaeota	82	H	CKKIAAGHVFVIYIR	Small-scale	SDM	16737961, 27484886
apgM	Q980A0	Saccharolobus solfataricus (strain ATCC 35092 / DSM 1617 / JCM 11322 / P2) (Sulfolobus solfataricus)	Crenarchaeota	59	S	SPGIIPGSDTSHLSI	Small-scale	LTP-MS	12644480
N/A	Q01473	Microchaete diplosiphon (Fremyella diplosiphon)	Cyanobacteria	316	H	TQAQHVAHKLAGTLG	Small-scale	SDM	15720559
N/A	Q01473	Microchaete diplosiphon (Fremyella diplosiphon)	Cyanobacteria	51	D	EYDLIILDIMLPNLD	Small-scale	SDM	15720559
N/A	Q01473	Microchaete diplosiphon (Fremyella diplosiphon)	Cyanobacteria	576	D	TPDALVLDVNMPQIN	Small-scale	SDM	15720559
glnB	P0A3F4	Synechococcus elongatus (strain PCC 7942) (Anacystis nidulans R2)	Cyanobacteria	49	S	QTERYRGSEYTVEFL	Small-scale	NSP	7592328
kaiC	Q79PF4	Synechococcus elongatus (strain PCC 7942) (Anacystis nidulans R2)	Cyanobacteria	431	S	SITDSHISTITDTII	Small-scale	SDM	15347809
kaiC	Q79PF4	Synechococcus elongatus (strain PCC 7942) (Anacystis nidulans R2)	Cyanobacteria	432	T	ITDSHISTITDTIIL	Small-scale	SDM	15304218
kaiC	Q79PF4	Synechococcus elongatus (strain PCC 7942) (Anacystis nidulans R2)	Cyanobacteria	426	T	FMGAHSITDSHISTI	Small-scale	SDM	19956664
slr1856	P73607	Synechocystis sp. (strain PCC 6803 / Kazusa)	Cyanobacteria	54	S	TAVPYMSSAGLRLLL	Small-scale	SDM	10438742
slr1859	P73609	Synechocystis sp. (strain PCC 6803 / Kazusa)	Cyanobacteria	57	S	DQLEYMSSAGLRILV	Small-scale	SDM	10438742
ssr1600	P74326	Synechocystis sp. (strain PCC 6803 / Kazusa)	Cyanobacteria	13	S	STIDFIDSSGLGALV	Small-scale	LTP-MS	24275102
slr0148	P74447	Synechocystis sp. (strain PCC 6803 / Kazusa)	Cyanobacteria	44	T	DLKVAIETNDNLLSG	Small-scale	LTP-MS	24275102
cph1	Q55168	Synechocystis sp. (strain PCC 6803 / Kazusa)	Cyanobacteria	538	H	KFAYIASHDLQEPLN	Small-scale	SDM	9278513
rcp1	Q55169	Synechocystis sp. (strain PCC 6803 / Kazusa)	Cyanobacteria	68	D	RPNLILLDLNLPKKD	Small-scale	SDM, IKA	9278513
glnB	Q55247	Synechocystis sp. (strain PCC 6803 / Kazusa)	Cyanobacteria	49	S	QTERYRGSEYTVEFL	Small-scale	LTP-MS	17875643
pprA	O32504	Deinococcus radiodurans (strain ATCC 13939 / DSM 20539 / JCM 16871 / LMG 4051 / NBRC 15346 / NCIMB 9279 / R1 / VKM B-1422)	Deinococcus-Thermus	128	S	ALDERGLSQWAALGE	Small-scale	SDM	23994692
pprA	O32504	Deinococcus radiodurans (strain ATCC 13939 / DSM 20539 / JCM 16871 / LMG 4051 / NBRC 15346 / NCIMB 9279 / R1 / VKM B-1422)	Deinococcus-Thermus	160	T	EHARDFETDWSAGRG	Small-scale	SDM	23994692
pprA	O32504	Deinococcus radiodurans (strain ATCC 13939 / DSM 20539 / JCM 16871 / LMG 4051 / NBRC 15346 / NCIMB 9279 / R1 / VKM B-1422)	Deinococcus-Thermus	88	T	LRHEARLTDDGDIEI	Small-scale	SDM	23994692
recA	P42443	Deinococcus radiodurans (strain ATCC 13939 / DSM 20539 / JCM 16871 / LMG 4051 / NBRC 15346 / NCIMB 9279 / R1 / VKM B-1422)	Deinococcus-Thermus	318	T	IGQGKEKTIAYIAER	Small-scale	SDM	27255712
recA	P42443	Deinococcus radiodurans (strain ATCC 13939 / DSM 20539 / JCM 16871 / LMG 4051 / NBRC 15346 / NCIMB 9279 / R1 / VKM B-1422)	Deinococcus-Thermus	77	Y	RGRITEIYGPESGGK	Small-scale	SDM, IKA	27255712
ftsZ	Q9RWN5	Deinococcus radiodurans (strain ATCC 13939 / DSM 20539 / JCM 16871 / LMG 4051 / NBRC 15346 / NCIMB 9279 / R1 / VKM B-1422)	Deinococcus-Thermus	235	S	MAEEAAMSAIHSPLL	Small-scale	LTP-MS	30021877
ftsZ	Q9RWN5	Deinococcus radiodurans (strain ATCC 13939 / DSM 20539 / JCM 16871 / LMG 4051 / NBRC 15346 / NCIMB 9279 / R1 / VKM B-1422)	Deinococcus-Thermus	335	S	YDQGGYGSGLVRPVR	Small-scale	LTP-MS	30021877
ftsA	Q9RWN6	Deinococcus radiodurans (strain ATCC 13939 / DSM 20539 / JCM 16871 / LMG 4051 / NBRC 15346 / NCIMB 9279 / R1 / VKM B-1422)	Deinococcus-Thermus	272	T	ELADQELTLEITTAS	Small-scale	LTP-MS	30021877
ftsA	Q9RWN6	Deinococcus radiodurans (strain ATCC 13939 / DSM 20539 / JCM 16871 / LMG 4051 / NBRC 15346 / NCIMB 9279 / R1 / VKM B-1422)	Deinococcus-Thermus	370	S	GDPAHACSVGMVLYG	Small-scale	LTP-MS	30021877
ftsA	Q9RWN6	Deinococcus radiodurans (strain ATCC 13939 / DSM 20539 / JCM 16871 / LMG 4051 / NBRC 15346 / NCIMB 9279 / R1 / VKM B-1422)	Deinococcus-Thermus	386	S	TQDGRVPSGLDDGGD	Small-scale	LTP-MS	30021877
rio1	O28471	Archaeoglobus fulgidus (strain ATCC 49558 / VC-16 / DSM 4304 / JCM 9628 / NBRC 100126)	Euryarchaeota	108	S	RFDMRRISPKEKVFI	Small-scale	SDM, IKA	15341724;16008568;19274099
rio2	O30245	Archaeoglobus fulgidus (strain ATCC 49558 / VC-16 / DSM 4304 / JCM 9628 / NBRC 100126)	Euryarchaeota	128	S	FHKVGHTSFKKVKEK	Small-scale	NSP	15943813
cheY	B0R4K1	Halobacterium salinarum (strain ATCC 29341 / DSM 671 / R1)	Euryarchaeota	53	D	DPDLVMMDIVMPIRD	Small-scale	SDM	7556066
psmB	D4GYZ1	Haloferax volcanii (strain ATCC 29605 / DSM 3757 / JCM 8879 / NBRC 14742 / NCIMB 2012 / VKM B-1768 / DS2) (Halobacterium volcanii)	Euryarchaeota	129	S	DMSMQALSTLVGNFL	Small-scale	LTP-MS	16950923;19274099
tbp2	D4H071	Haloferax volcanii (strain ATCC 29605 / DSM 3757 / JCM 8879 / NBRC 14742 / NCIMB 2012 / VKM B-1768 / DS2) (Halobacterium volcanii)	Euryarchaeota	2	S	******MSGPADSIE	Small-scale	LTP-MS	27190215
rnfG	Q8TSY2	Methanosarcina acetivorans (strain ATCC 35395 / DSM 2834 / JCM 12185 / C2A)	Euryarchaeota	166	T	VDAISGATISSQAVV	Small-scale	SDM	24836163
eif2a	O58655	Pyrococcus horikoshii (strain ATCC 700860 / DSM 12428 / JCM 9974 / NBRC 100139 / OT-3)	Euryarchaeota	48	S	MHISEVASTWVRNIR	Small-scale	SDM, IKA	15115772;19274090
grsA	P0C061	Aneurinibacillus migulanus (Bacillus migulanus)	Firmicutes	573	S	FYALGGDSIKAIQVA	Small-scale	LTP-MS	7718566
atxA	Q44636	Bacillus anthracis	Firmicutes	199	H	QMYTYSKHKLCVLFA	Small-scale	SDM	17302798
atxA	Q44636	Bacillus anthracis	Firmicutes	379	H	EISLLTMHFETQRML	Small-scale	SDM	17302798
codY	Q81WK7	Bacillus anthracis	Firmicutes	215	S	DRVGITRSVIVNALR	Small-scale	SDM, IKA	28472295
N/A	P26777	Bacillus licheniformis	Firmicutes	58	S	ADLSFMDSSGLGVVL	Small-scale	SDM, IKA	7958923
N/A	O69250	Bacillus megaterium	Firmicutes	46	S	GKTVNLKSIMGVMSL	Small-scale	IKA	15369672;17376479
mgfK	O06974	Bacillus subtilis (strain 168)	Firmicutes	304	T	NDVIRHDTHKVASLL	Small-scale	IKA, LTP-MS	25012659
crh	O06976	Bacillus subtilis (strain 168)	Firmicutes	46	S	GKKVNAKSIMGLMSL	Small-scale	LTP-MS	16316990;16411239;17726680
fatR	O08335	Bacillus subtilis (strain 168)	Firmicutes	45	Y	HVGTGTIYRYFDSKE	Small-scale	LTP-MS	23939619
manR	O31644	Bacillus subtilis (strain 168)	Firmicutes	334	H	LINGLNIHLNTVLQR	Small-scale	SDM	23551403
manR	O31644	Bacillus subtilis (strain 168)	Firmicutes	393	H	EAAYLTLHFQAAIER	Small-scale	SDM	23551403
manR	O31644	Bacillus subtilis (strain 168)	Firmicutes	415	C	HKKAVIVCHMGIGMS	Small-scale	SDM	23551403
manR	O31644	Bacillus subtilis (strain 168)	Firmicutes	570	H	GSGIAIPHANAKFIK	Small-scale	SDM	23551403
glcT	O31691	Bacillus subtilis (strain 168)	Firmicutes	104	H	IHIALTDHIAFAIKR	Small-scale	SDM, IKA	14527945;9765562
glcT	O31691	Bacillus subtilis (strain 168)	Firmicutes	163	H	EIGFIALHIHSALTN	Small-scale	SDM, IKA	14527945
glcT	O31691	Bacillus subtilis (strain 168)	Firmicutes	211	H	NYLRLIRHIRFTIER	Small-scale	SDM, IKA	14527945
pksN	O31782	Bacillus subtilis (strain 168)	Firmicutes	1018	S	FFDAGGDSLLAVAVA	Small-scale	LTP-MS	16460000
prkC	O34507	Bacillus subtilis (strain 168)	Firmicutes	162	T	IATALSSTTITHTNS	Small-scale	SDM, LTP-MS	12842463;17218307
prkC	O34507	Bacillus subtilis (strain 168)	Firmicutes	163	T	ATALSSTTITHTNSV	Small-scale	SDM, LTP-MS	12842463;17218307
prkC	O34507	Bacillus subtilis (strain 168)	Firmicutes	165	T	ALSSTTITHTNSVLG	Small-scale	SDM, LTP-MS	12842463;17218307
prkC	O34507	Bacillus subtilis (strain 168)	Firmicutes	167	T	SSTTITHTNSVLGSV	Small-scale	SDM, LTP-MS	12842463;17218307
prkC	O34507	Bacillus subtilis (strain 168)	Firmicutes	214	S	RIPFDGESAVSIALK	Small-scale	SDM, LTP-MS	12842463
prkC	O34507	Bacillus subtilis (strain 168)	Firmicutes	313	T	GEKEAEVTTAQENKT	Small-scale	SDM, LTP-MS	12842463;17218307
prkC	O34507	Bacillus subtilis (strain 168)	Firmicutes	320	T	TTAQENKTKKNGKRK	Small-scale	SDM, LTP-MS	12842463
rsgA	O34530	Bacillus subtilis (strain 168)	Firmicutes	166	T	IPHFQDKTTVFAGQS	Small-scale	SDM, IKA, LTP-MS	22544754
spo0A	P06534	Bacillus subtilis (strain 168)	Firmicutes	11	D	IKVCVADDNRELVSL	Small-scale	SDM, IKA	8282730
spo0A	P06534	Bacillus subtilis (strain 168)	Firmicutes	169	H	HEIGVPAHIKGYLYL	Small-scale	SDM, IKA	8479420
spo0A	P06534	Bacillus subtilis (strain 168)	Firmicutes	56	D	DPDVLVLDIIMPHLD	Small-scale	SDM, IKA	8282730
spo0B	P06535	Bacillus subtilis (strain 168)	Firmicutes	30	H	HLLGHSRHDWMNKLQ	Small-scale	SDM, IKA	16788205;9726997
spo0F	P06628	Bacillus subtilis (strain 168)	Firmicutes	54	D	RPDLVLLDMKIPGMD	Small-scale	IKA	16788205;9254596
ptsH	P08877	Bacillus subtilis (strain 168)	Firmicutes	15	H	VTADSGIHARPATVL	Small-scale	SDM, LTP-MS	1549615;17218307
spoIIAA	P10727	Bacillus subtilis (strain 168)	Firmicutes	58	S	EDLSFMDSSGLGVIL	Small-scale	LTP-MS, NSP	17218307;7751305
degU	P13800	Bacillus subtilis (strain 168)	Firmicutes	56	D	HPDVVIMDINMPNVN	Small-scale	SDM	25887289
sacY	P15401	Bacillus subtilis (strain 168)	Firmicutes	99	H	IHVAFSDHLSFAIER	Small-scale	SDM, IKA	11580842;9202047
sacY	P15401	Bacillus subtilis (strain 168)	Firmicutes	207	H	SYERLVTHLRFAIQH	Small-scale	SDM, IKA	9202047
sacY	P15401	Bacillus subtilis (strain 168)	Firmicutes	269	H	ELCYIAMHIQRFYQR	Small-scale	SDM, IKA	9202047
levD	P26379	Bacillus subtilis (strain 168)	Firmicutes	9	H	ISVIISGHGDFPIAL	Small-scale	LTP-MS, NSP	9033408
levE	P26380	Bacillus subtilis (strain 168)	Firmicutes	15	H	RIDDRFIHGQILTRW	Small-scale	LTP-MS, NSP	9033408
tuf	P33166	Bacillus subtilis (strain 168)	Firmicutes	385	T	SIREGGRTVGSGVVS	Small-scale	SDM, IKA	19246764
ssbA	P37455	Bacillus subtilis (strain 168)	Firmicutes	82	Y	GRLQTRNYENQQGQR	Small-scale	SDM, LTP-MS	16549871
walR	P37478	Bacillus subtilis (strain 168)	Firmicutes	101	T	IGADDYVTKPFSTRE	Small-scale	SDM, IKA	26102633
ctsR	P37568	Bacillus subtilis (strain 168)	Firmicutes	15	R	IIEQYLKRVLDQNGK	Small-scale	LTP-MS	22517742
ctsR	P37568	Bacillus subtilis (strain 168)	Firmicutes	55	R	NTRFTSERGYIVESK	Small-scale	LTP-MS	22517742;24263382
mcsA	P37569	Bacillus subtilis (strain 168)	Firmicutes	115	R	SNITPILRKVHSGNT	Small-scale	LTP-MS	24263382
mcsA	P37569	Bacillus subtilis (strain 168)	Firmicutes	169	R	AHVRDQIRLLEQSLK	Small-scale	LTP-MS	22517742
mcsB	P37570	Bacillus subtilis (strain 168)	Firmicutes	346	R	IRRAALIRERLHLEM	Small-scale	LTP-MS	24263382
mcsB	P37570	Bacillus subtilis (strain 168)	Firmicutes	40	R	ARNFEHIRFPTRYSN	Small-scale	LTP-MS	24263382
mcsB	P37570	Bacillus subtilis (strain 168)	Firmicutes	86	R	DAQPLEKRVLVEKHL	Small-scale	LTP-MS	24263382;24825175
mcsB	P37570	Bacillus subtilis (strain 168)	Firmicutes	255	R	IEQERSAREAIYQTS	Small-scale	LTP-MS	21622759;24263382
mcsB	P37570	Bacillus subtilis (strain 168)	Firmicutes	190	R	LPALVLTRQINRIIP	Small-scale	LTP-MS	21622759
mcsB	P37570	Bacillus subtilis (strain 168)	Firmicutes	269	R	SKIELEDRVYRSYGV	Small-scale	LTP-MS	21622759
mcsB	P37570	Bacillus subtilis (strain 168)	Firmicutes	272	R	ELEDRVYRSYGVLSN	Small-scale	LTP-MS	21622759
mcsB	P37570	Bacillus subtilis (strain 168)	Firmicutes	29	R	SDIVLSSRIRLARNF	Small-scale	LTP-MS	21622759
cheV	P37599	Bacillus subtilis (strain 168)	Firmicutes	235	D	QIDMIITDIEMPKMD	Small-scale	SDM, IKA	11553614
icd	P39126	Bacillus subtilis (strain 168)	Firmicutes	104	S	PVGGGIRSLNVALRQ	Small-scale	LTP-MS	11751849
dltC	P39579	Bacillus subtilis (strain 168)	Firmicutes	36	S	FEEGLLDSFGTVELL	Small-scale	SDM	26193422
glnK	P40758	Bacillus subtilis (strain 168)	Firmicutes	190	H	NLYEETVHLKKTLKT	Small-scale	SDM	21435182
pksJ	P40806	Bacillus subtilis (strain 168)	Firmicutes	1689	S	FFDVGGDSLLAVTVA	Small-scale	LTP-MS	16460000
rsbRA	P42409	Bacillus subtilis (strain 168)	Firmicutes	205	T	TGVPVVDTMVAHHII	Small-scale	LTP-MS, NSP	10329124;23792782
salA	P50863	Bacillus subtilis (strain 168)	Firmicutes	327	Y	DQFAPSVYDENHPIG	Small-scale	SDM, IKA, LTP-MS	26094643
acpA	P80643	Bacillus subtilis (strain 168)	Firmicutes	37	S	KEDLGADSLDVVELV	Small-scale	LTP-MS	8759840
ywqD	P96716	Bacillus subtilis (strain 168)	Firmicutes	228	Y	KHSEYGYYGTKDNFM	Small-scale	SDM, IKA	12970183;20509597
walK	Q45614	Bacillus subtilis (strain 168)	Firmicutes	386	H	EFVANVSHELRTPLT	Small-scale	SDM	11758928
N/A	Q9F166	Bacillus thuringiensis subsp. israelensis	Firmicutes	45	S	GKNVNLKSIMGVMSL	Small-scale	SDM	12218029
N/A	Q9F166	Bacillus thuringiensis subsp. israelensis	Firmicutes	14	H	VTSDSGIHARPATLL	Small-scale	SDM, IKA	11168390
N/A	O30409	Brevibacillus parabrevis	Firmicutes	3075	S	FFQIGGHSLKAMAVA	Small-scale	IKA	10801488
glpK	O34153	Enterococcus casseliflavus (Enterococcus flavescens)	Firmicutes	232	H	YGHTRSYHFYGSEVP	Small-scale	SDM, IKA, LTP-MS	9162046
glpK	O34154	Enterococcus faecalis (strain ATCC 700802 / V583)	Firmicutes	231	H	YGLTKNYHFYGSEVP	Small-scale	IKA	3011747
EF_1202	Q836B3	Enterococcus faecalis (strain ATCC 700802 / V583)	Firmicutes	4	T	****MGFTDETVRFD	Small-scale	SDM, IKA	24080657
EF_1202	Q836B3	Enterococcus faecalis (strain ATCC 700802 / V583)	Firmicutes	7	T	*MGFTDETVRFDFDD	Small-scale	SDM, IKA, LTP-MS	24080657
N/A	C3W947	Geobacillus stearothermophilus (Bacillus stearothermophilus)	Firmicutes	28	R	QDIVEIKRSEIANKF	Small-scale	LTP-MS	19498169
N/A	C3W947	Geobacillus stearothermophilus (Bacillus stearothermophilus)	Firmicutes	49	R	INYVINTRFTLERGY	Small-scale	LTP-MS	19498169
N/A	C3W947	Geobacillus stearothermophilus (Bacillus stearothermophilus)	Firmicutes	62	R	GYIVESKRGGGGYIR	Small-scale	LTP-MS	19498169
N/A	P52934	Geobacillus stearothermophilus (Bacillus stearothermophilus)	Firmicutes	55	D	RPDILLLDIIMPHLD	Small-scale	SDM	10556024
lacF	P11502	Lactobacillus casei	Firmicutes	80	H	DVTFIMVHGQDTLMT	Small-scale	IKA	3130296
lacE	P24400	Lactobacillus casei	Firmicutes	483	C	EVDVLVLCAGGGTSG	Small-scale	SDM	2125053
N/A	Q9KJV3	Lactobacillus casei	Firmicutes	46	S	GKSVNLKSIMGVMSL	Small-scale	SDM	10762262
sorB	Q9RGG4	Lactobacillus casei	Firmicutes	14	H	RVDDRLIHGQVTTVW	Small-scale	SDM	10613875
sorA	Q9RGG5	Lactobacillus casei	Firmicutes	8	H	MEIILVGHAHTAKAF	Small-scale	SDM	10613875
wzd	Q58Z11	Lactobacillus rhamnosus	Firmicutes	266	Y	VNLGLVNYVQRMNDM	Small-scale	SDM	25885688
map	Q031C3	Lactococcus lactis subsp. cremoris (strain SK11)	Firmicutes	126	Y	DAESMVKYQEEFRGG	Small-scale	SDM	24124477
pgmB	P71447	Lactococcus lactis subsp. lactis (strain IL1403) (Streptococcus lactis)	Firmicutes	8	D	MFKAVLFDLDGVITD	Small-scale	SDM	15996095
fusA	Q9CDG1	Lactococcus lactis subsp. lactis (strain IL1403) (Streptococcus lactis)	Firmicutes	584	S	KAKLYDGSYHDVDSS	Small-scale	LTP-MS	18668697
fusA	Q9CDG1	Lactococcus lactis subsp. lactis (strain IL1403) (Streptococcus lactis)	Firmicutes	585	Y	AKLYDGSYHDVDSSE	Small-scale	LTP-MS	18668697
pepM	Q9CHV6	Lactococcus lactis subsp. lactis (strain IL1403) (Streptococcus lactis)	Firmicutes	126	Y	DAESMVKYQEEFRGG	Small-scale	SDM	24124477
ptsH	Q9CJ83	Lactococcus lactis subsp. lactis (strain IL1403) (Streptococcus lactis)	Firmicutes	46	S	GKSVNLKSIMGVMSL	Small-scale	SDM, LTP-MS	11344147;18668697
lacF	P23532	Lactococcus lactis subsp. lactis (Streptococcus lactis)	Firmicutes	78	H	PYSVTMMHGQDHLMT	Small-scale	SDM	9261069
manR	Q7BC73	Listeria monocytogenes	Firmicutes	585	H	VAVLVATHGNNTASS	Small-scale	SDM, IKA	25691525
manR	Q7BC73	Listeria monocytogenes	Firmicutes	871	H	FKINLLIHVGCALER	Small-scale	SDM, IKA	25691525
hly	P13128	Listeria monocytogenes serovar 1/2a (strain ATCC BAA-679 / EGD-e)	Firmicutes	44	S	SSMAPPASPPASPKT	Small-scale	SDM	16441444
N/A	O32723	Lysinibacillus sphaericus (Bacillus sphaericus)	Firmicutes	58	S	GLSFMDSSGVGLVLG	Small-scale	SDM	11470435
N/A	Q84F84	Lysinibacillus sphaericus (Bacillus sphaericus)	Firmicutes	46	S	EKAANLKSILGVMGL	Small-scale	SDM, IKA	12855720
Moth_1474	Q2RIF5	Moorella thermoacetica (strain ATCC 39073 / JCM 9320)	Firmicutes	58	S	SALEVVDSFVTRVLI	Small-scale	SDM	22325782
lacF	P0A0D6	Staphylococcus aureus	Firmicutes	78	H	AYSVTMMHGQDHLMT	Small-scale	SDM, IKA	1881873
mtlF	P0A0E0	Staphylococcus aureus	Firmicutes	56	H	GNGLAIPHGTDD***	Small-scale	IKA	3064811
lacE	P11162	Staphylococcus aureus	Firmicutes	474	C	QTNVLVLCAGGGTSG	Small-scale	SDM, IKA	7737179
rsbV	P60071	Staphylococcus aureus (strain COL)	Firmicutes	57	S	ENVSYMDSTGLGLFV	Small-scale	LTP-MS	19201800
glmM	Q5HE43	Staphylococcus aureus (strain COL)	Firmicutes	102	S	LGVMISASHNPVADN	Small-scale	SDM, IKA	10671448;29183913
ptsH	Q5HH02	Staphylococcus aureus (strain COL)	Firmicutes	46	S	GKKVNLKSIMGVMSL	Small-scale	LTP-MS	29183913
luxS	P65330	Staphylococcus aureus (strain N315)	Firmicutes	14	T	ESFNLDHTKVVAPFI	Small-scale	LTP-MS	20870760
ccpA	P99175	Staphylococcus aureus (strain N315)	Firmicutes	18	T	EARVSMATVSRVVNG	Small-scale	SDM, IKA, LTP-MS	23132867
ccpA	P99175	Staphylococcus aureus (strain N315)	Firmicutes	33	T	NQNVKAETKNKVNEV	Small-scale	SDM, IKA, LTP-MS	23132867
vraR	Q7A4R9	Staphylococcus aureus (strain N315)	Firmicutes	106	T	VDSYILKTTSAKDIA	Small-scale	SDM, LTP-MS	24704444
vraR	Q7A4R9	Staphylococcus aureus (strain N315)	Firmicutes	119	T	IADAVRKTSRGESVF	Small-scale	SDM, LTP-MS	24704444
vraR	Q7A4R9	Staphylococcus aureus (strain N315)	Firmicutes	175	T	IASASHITIKTVKTH	Small-scale	SDM, LTP-MS	24704444
vraR	Q7A4R9	Staphylococcus aureus (strain N315)	Firmicutes	178	T	ASHITIKTVKTHVSN	Small-scale	SDM, LTP-MS	24704444
ptpA	Q2FX12	Staphylococcus aureus (strain NCTC 8325)	Firmicutes	122	Y	ESDVPDPYYTNNFEG	Small-scale	SDM, IKA, LTP-MS	26679607
ptpA	Q2FX12	Staphylococcus aureus (strain NCTC 8325)	Firmicutes	123	Y	SDVPDPYYTNNFEGV	Small-scale	SDM, IKA, LTP-MS	26679607
mgrA	Q2G0B1	Staphylococcus aureus (strain NCTC 8325)	Firmicutes	66	T	VTELALDTGTVSPLL	Small-scale	LTP-MS	18805983
mgrA	Q2G0B1	Staphylococcus aureus (strain NCTC 8325)	Firmicutes	110	S	ETIRPELSNASDKVA	Small-scale	SDM	20233929
mgrA	Q2G0B1	Staphylococcus aureus (strain NCTC 8325)	Firmicutes	113	S	RPELSNASDKVASAS	Small-scale	SDM	20233929
spoVG	Q2G0S5	Staphylococcus aureus (strain NCTC 8325)	Firmicutes	13	T	VRLRKIQTDGRMKAL	Small-scale	SDM, LTP-MS	27091430
spoVG	Q2G0S5	Staphylococcus aureus (strain NCTC 8325)	Firmicutes	24	T	MKALVSITLDEAFVI	Small-scale	SDM, LTP-MS	27091430
spoVG	Q2G0S5	Staphylococcus aureus (strain NCTC 8325)	Firmicutes	4	T	****MKVTDVRLRKI	Small-scale	SDM, LTP-MS	27091430
spoVG	Q2G0S5	Staphylococcus aureus (strain NCTC 8325)	Firmicutes	41	S	LRVIEGNSGLFVAMP	Small-scale	SDM, LTP-MS	27091430
traP	Q2G2F3	Staphylococcus aureus (strain NCTC 8325)	Firmicutes	154	H	YFGSSGQHSSYFERY	Small-scale	SDM	14726534
traP	Q2G2F3	Staphylococcus aureus (strain NCTC 8325)	Firmicutes	66	H	IGEFSEHHFYCAIFI	Small-scale	SDM	14726534
traP	Q2G2F3	Staphylococcus aureus (strain NCTC 8325)	Firmicutes	79	H	FIPSTEDHAYQLEKK	Small-scale	SDM	14726534
NWMN_0655	A0A0H3K7F4	Staphylococcus aureus (strain Newman)	Firmicutes	12	C	HNLKEQLCFSLYNAQ	Small-scale	LTP-MS	22927394
NWMN_1528	A0A0H3K8V5	Staphylococcus aureus (strain Newman)	Firmicutes	25	C	AKKEGQGCISLKSIA	Small-scale	LTP-MS	22927394
NWMN_2286	A0A0H3KA72	Staphylococcus aureus (strain Newman)	Firmicutes	13	C	SYLSKQLCFLFYVSS	Small-scale	LTP-MS	22927394
sarA	A6QES8	Staphylococcus aureus (strain Newman)	Firmicutes	9	C	AITKINDCFELLSMV	Small-scale	LTP-MS	22927394
hssR	A6QJK3	Staphylococcus aureus (strain Newman)	Firmicutes	52	D	RVDIAVVDIMMDGMD	Small-scale	SDM, IKA	17635909
hssS	A6QJK4	Staphylococcus aureus (strain Newman)	Firmicutes	249	H	HFVQNVSHEIKTPLT	Small-scale	SDM, IKA	17635909
mtlA	P28008	Staphylococcus carnosus	Firmicutes	432	C	VDHVIFACDAGMGSS	Small-scale	LTP-MS	7588734
glcT	O33618	Staphylococcus carnosus (strain TM300)	Firmicutes	105	H	LMVALTDHILFAYKR	Small-scale	LTP-MS	10974121
mtlF	P17876	Staphylococcus carnosus (strain TM300)	Firmicutes	63	H	GNGLAIPHGTDEAKS	Small-scale	IKA	1304914;3064811
N/A	Q9EYQ9	Staphylococcus xylosus	Firmicutes	46	S	GKKVNLKSIMGVMSL	Small-scale	SDM	10714994
ptsH	P45596	Streptococcus mutans serotype c (strain ATCC 700610 / UA159)	Firmicutes	46	S	GKAVNLKSIMGVMSL	Small-scale	SDM	20487301
divIVA	Q8CWP9	Streptococcus pneumoniae (strain ATCC BAA-255 / R6)	Firmicutes	201	T	EEEPIDMTRQFSQAE	Small-scale	SDM	22211696
spr1851	Q8CY87	Streptococcus pneumoniae (strain ATCC BAA-255 / R6)	Firmicutes	89	T	VKTVSEETVDLGHVV	Small-scale	SDM	27776484
mapZ	Q8DR55	Streptococcus pneumoniae (strain ATCC BAA-255 / R6)	Firmicutes	67	T	IEADKFATRQYKKEE	Small-scale	SDM, LTP-MS	25470041;25550321
mapZ	Q8DR55	Streptococcus pneumoniae (strain ATCC BAA-255 / R6)	Firmicutes	78	T	KKEEFVETQSLDDLI	Small-scale	SDM, LTP-MS	25470041;25550321
map	A0A0H2UQ40	Streptococcus pneumoniae serotype 4 (strain ATCC BAA-334 / TIGR4)	Firmicutes	126	Y	NVEQMKKYTQSYSGG	Small-scale	IKA	24124477
csrR	O87527	Streptococcus pyogenes	Firmicutes	53	D	EFDLILLDLMLPEMD	Small-scale	SDM, IKA	24788524
csrR	O87527	Streptococcus pyogenes	Firmicutes	65	T	EMDGFEVTRRLQTEK	Small-scale	SDM, LTP-MS	24788524
N/A	P24366	Streptococcus salivarius	Firmicutes	46	S	GKAVNLKSIMGVMSL	Small-scale	SDM	9922231
divIVA	A0A0N0VCJ2	Streptococcus suis	Firmicutes	199	T	EEESLDYTRQLTPEE	Small-scale	SDM, LTP-MS	29616196
B739_2033	J9R0U7	Riemerella anatipestifer RA-CH-1	Bacteroidetes	123	S	LKFVFPSSDPNFKDI	Small-scale	LTP-MS	19053140, 25366727
B739_2033	J9R0U7	Riemerella anatipestifer RA-CH-1	Bacteroidetes	15	S	SLCVLGSSLALVSCG	Small-scale	LTP-MS	19053140, 25366727
B739_2033	J9R0U7	Riemerella anatipestifer RA-CH-1	Bacteroidetes	151	S	ELSRNDYSETYFRSP	Small-scale	LTP-MS	19053140, 25366727
B739_2033	J9R0U7	Riemerella anatipestifer RA-CH-1	Bacteroidetes	169	S	NYPVVGVSWLQANRY	Small-scale	LTP-MS	19053140, 25366727
B739_2033	J9R0U7	Riemerella anatipestifer RA-CH-1	Bacteroidetes	196	S	LMDQGVLSKDLYTNE	Small-scale	LTP-MS	19053140, 25366727
B739_2033	J9R0U7	Riemerella anatipestifer RA-CH-1	Bacteroidetes	241	T	KQKTGIKTTNSRILA	Small-scale	LTP-MS	19053140, 25366727
B739_2033	J9R0U7	Riemerella anatipestifer RA-CH-1	Bacteroidetes	244	S	TGIKTTNSRILAANR	Small-scale	LTP-MS	19053140, 25366727
B739_2033	J9R0U7	Riemerella anatipestifer RA-CH-1	Bacteroidetes	318	S	KYGRGDYSGPAGWNN	Small-scale	LTP-MS	19053140, 25366727
B739_2033	J9R0U7	Riemerella anatipestifer RA-CH-1	Bacteroidetes	32	S	NTKKGGGSGKTTSLT	Small-scale	LTP-MS	19053140, 25366727
B739_2033	J9R0U7	Riemerella anatipestifer RA-CH-1	Bacteroidetes	446	S	GYGRELDSAAAKEFD	Small-scale	LTP-MS	19053140, 25366727
B739_2033	J9R0U7	Riemerella anatipestifer RA-CH-1	Bacteroidetes	458	T	EFDMYNSTKRRFFVD	Small-scale	LTP-MS	19053140, 25366727
B739_2033	J9R0U7	Riemerella anatipestifer RA-CH-1	Bacteroidetes	481	S	KDKKFRTSNVSNSSR	Small-scale	LTP-MS	19053140, 25366727
B739_2033	J9R0U7	Riemerella anatipestifer RA-CH-1	Bacteroidetes	484	S	KFRTSNVSNSSRVVK	Small-scale	LTP-MS	19053140, 25366727
B739_2033	J9R0U7	Riemerella anatipestifer RA-CH-1	Bacteroidetes	487	S	TSNVSNSSRVVKGGS	Small-scale	LTP-MS	19053140, 25366727
B739_2033	J9R0U7	Riemerella anatipestifer RA-CH-1	Bacteroidetes	494	S	SRVVKGGSWKDTAYW	Small-scale	LTP-MS	19053140, 25366727
B739_2033	J9R0U7	Riemerella anatipestifer RA-CH-1	Bacteroidetes	8	S	MKKLKLFSLCVLGSS	Small-scale	LTP-MS	19053140, 25366727
sypA	Q5DYQ6	Aliivibrio fischeri (strain ATCC 700601 / ES114) (Vibrio fischeri)	Proteobacteria	56	S	SHVAFLDSSGIGAIV	Small-scale	SDM	23171087
gchK	A7HD43	Anaeromyxobacter sp. (strain Fw109-5)	Proteobacteria	183	H	QLVGSIGHDLRNPLG	Small-scale	SDM	21852234;27273553
Anae109_2439	A7HD44	Anaeromyxobacter sp. (strain Fw109-5)	Proteobacteria	169	D	EPFCALVDLRVPGGA	Small-scale	SDM	21852234
Anae109_2439	A7HD44	Anaeromyxobacter sp. (strain Fw109-5)	Proteobacteria	52	D	RFDALLTDMRMPLMG	Small-scale	SDM	21852234
accR	V9P497	Azoarcus sp. CIB	Proteobacteria	60	D	MTGCLVLDVRMPGMS	Small-scale	LTP-MS	24302740
btrV	Q7WLU9	Bordetella bronchiseptica (strain ATCC BAA-588 / NCTC 13252 / RB50) (Alcaligenes bronchisepticus)	Proteobacteria	55	S	GRLDYISSAGLRVVL	Small-scale	SDM, IKA, LTP-MS	16077112
cpdR	Q2YIF7	Brucella abortus (strain 2308)	Proteobacteria	52	D	PFSLLLTDIVMPEMD	Small-scale	SDM	26124143
ctrA	Q2YQA4	Brucella abortus (strain 2308)	Proteobacteria	51	D	DYDIILLDLNLPDMS	Small-scale	SDM	26124143
chpT	Q2YQA5	Brucella abortus (strain 2308)	Proteobacteria	22	H	LLCSRICHDIISPVG	Small-scale	SDM	26124143
bvrR	Q57AG9	Brucella abortus biovar 1 (strain 9-941)	Proteobacteria	58	D	PPNLAIFDIKMPRMD	Small-scale	SDM	29378792
divK	Q7BBW0	Brucella abortus biovar 1 (strain 9-941)	Proteobacteria	53	D	HPDLILMDIQLPEVS	Small-scale	SDM	17304218
ctrA	Q9ZHS1	Brucella abortus biovar 1 (strain 9-941)	Proteobacteria	51	D	DYDIILLDLNLPDMS	Small-scale	SDM, IKA	11929544
divL	Q9RQQ9	Caulobacter vibrioides (strain ATCC 19089 / CB15) (Caulobacter crescentus)	Proteobacteria	550	Y	DFVGNVSYELRTPLT	Small-scale	SDM, IKA	10557274
pleD	B8GZM2	Caulobacter vibrioides (strain NA1000 / CB15N) (Caulobacter crescentus)	Proteobacteria	53	D	LPDIILLDVMMPGMD	Small-scale	SDM	12622822;15075296
acpP	P80918	Comamonas testosteroni (Pseudomonas testosteroni)	Proteobacteria	37	S	VADLGADSLDTVELV	Small-scale	SDM	9171419
ddaD	E2JA29	Enterobacter agglomerans (Erwinia herbicola) (Pantoea agglomerans)	Proteobacteria	533	S	FFASGGDSMAAMTLL	Small-scale	LTP-MS	20945916
ntrC	A0A140NDN5	Escherichia coli (strain B / BL21-DE3)	Proteobacteria	54	D	TPDVLLSDIRMPGMD	Small-scale	SDM, IKA	8097516
ECBD_2613	A0A140NDN6	Escherichia coli (strain B / BL21-DE3)	Proteobacteria	574	Y	DADLRRGYSHNLFTV	Small-scale	SDM	23450644
rplI	A0A140NDV1	Escherichia coli (strain B / BL21-DE3)	Proteobacteria	104	T	RDIADAVTAAGVEVA	Small-scale	SDM	28898405
rplI	A0A140NDV1	Escherichia coli (strain B / BL21-DE3)	Proteobacteria	113	S	AGVEVAKSEVRLPNG	Small-scale	SDM	28898405
rplI	A0A140NDV1	Escherichia coli (strain B / BL21-DE3)	Proteobacteria	124	T	LPNGVLRTTGEHEVS	Small-scale	SDM	28898405
rplI	A0A140NDV1	Escherichia coli (strain B / BL21-DE3)	Proteobacteria	125	T	PNGVLRTTGEHEVSF	Small-scale	SDM	28898405
rplI	A0A140NDV1	Escherichia coli (strain B / BL21-DE3)	Proteobacteria	14	S	DKVANLGSLGDQVNV	Small-scale	SDM	28898405
rplI	A0A140NDV1	Escherichia coli (strain B / BL21-DE3)	Proteobacteria	93	S	DEGKLFGSIGTRDIA	Small-scale	SDM	28898405
rplI	A0A140NDV1	Escherichia coli (strain B / BL21-DE3)	Proteobacteria	96	T	KLFGSIGTRDIADAV	Small-scale	SDM	28898405
mtlA	P00550	Escherichia coli (strain K12)	Proteobacteria	554	H	GESIAVPHGTVEAKD	Small-scale	SDM	12202490;1304914;15258141;16443929;2407724;3142516;9551558
mtlA	P00550	Escherichia coli (strain K12)	Proteobacteria	384	C	VRKIIVACDAGMGSS	Small-scale	SDM	15258141;16443929;2407724;3142516
phoA	P00634	Escherichia coli (strain K12)	Proteobacteria	124	S	KPDYVTDSAASATAW	Small-scale	IKA	13909705
gltX	P04805	Escherichia coli (strain K12)	Proteobacteria	239	S	GDDGKKLSKRHGAVS	Small-scale	SDM, LTP-MS,IKA	24095282;24343429
era	P06616	Escherichia coli (strain K12)	Proteobacteria	36	T	LGQKISITSRKAQTT	Small-scale	SDM	8057845
era	P06616	Escherichia coli (strain K12)	Proteobacteria	37	S	GQKISITSRKAQTTR	Small-scale	SDM	8057845
cheA	P07363	Escherichia coli (strain K12)	Proteobacteria	48	H	NAIFRAAHSIKGGAG	Small-scale	SDM, IKA	2832069;3185734
icd	P08200	Escherichia coli (strain K12)	Proteobacteria	113	S	PVGGGIRSLNVALRQ	Small-scale	SDM, LTP-MS	15378695;17938405;2204109
phoR	P08400	Escherichia coli (strain K12)	Proteobacteria	213	H	NFFANVSHELRTPLT	Small-scale	SDM	2657652
ptsI	P08839	Escherichia coli (strain K12)	Proteobacteria	189	H	DAGGRTSHTSIMARS	Small-scale	IKA	10569929
nagE	P09323	Escherichia coli (strain K12)	Proteobacteria	569	H	KGAEIVVHMGIDTVA	Small-scale	LTP-MS	25156620
uhpB	P09835	Escherichia coli (strain K12)	Proteobacteria	313	H	RDVARELHDDIGQTI	Small-scale	SDM	11053370
acpP	P0A6A8	Escherichia coli (strain K12)	Proteobacteria	37	S	VEDLGADSLDTVELV	Small-scale	NSP	4882207
dnaK	P0A6Y8	Escherichia coli (strain K12)	Proteobacteria	199	T	VYDLGGGTFDISIIE	Small-scale	SDM, IKA	1835085;8206983
ndk	P0A763	Escherichia coli (strain K12)	Proteobacteria	119	S	TENGTHGSDSVESAA	Small-scale	SDM, IKA	7730286;7783627
ndk	P0A763	Escherichia coli (strain K12)	Proteobacteria	121	S	NGTHGSDSVESAARE	Small-scale	SDM, IKA	7730286;7783627
rnc	P0A7Y0	Escherichia coli (strain K12)	Proteobacteria	33	S	ALTHRSASSKHNERL	Small-scale	SDM, IKA	27150669
rnc	P0A7Y0	Escherichia coli (strain K12)	Proteobacteria	34	S	LTHRSASSKHNERLE	Small-scale	SDM, IKA	27150669
glnA	P0A9C5	Escherichia coli (strain K12)	Proteobacteria	398	Y	EAMDKNLYDLPPEEA	Small-scale	LTP-MS	23785281;4904088;5543675
arcA	P0A9Q1	Escherichia coli (strain K12)	Proteobacteria	54	D	DINLVIMDINLPGKN	Small-scale	IKA	10585483
adhE	P0A9Q7	Escherichia coli (strain K12)	Proteobacteria	269	H	VRERFATHGGYLLQG	Small-scale	LTP-MS	25156620
glnB	P0A9Z1	Escherichia coli (strain K12)	Proteobacteria	51	Y	ELYRGAEYMVDFLPK	Small-scale	LTP-MS	23785281;2885322
ptsH	P0AA04	Escherichia coli (strain K12)	Proteobacteria	15	H	ITAPNGLHTRPAAQF	Small-scale	IKA	10569929
ompR	P0AA16	Escherichia coli (strain K12)	Proteobacteria	55	D	SFHLMVLDLMLPGED	Small-scale	SDM, IKA	7934854
pykF	P0AD61	Escherichia coli (strain K12)	Proteobacteria	37	H	VMRLNFSHGDYAEHG	Small-scale	LTP-MS	25156620
cheY	P0AE67	Escherichia coli (strain K12)	Proteobacteria	57	D	GYGFVISDWNMPNMD	Small-scale	SDM	1869568;2689446;29263101
cpxA	P0AE82	Escherichia coli (strain K12)	Proteobacteria	248	H	RLLSDISHELRTPLT	Small-scale	IKA	24492262;28552574;9401031
cpxR	P0AE88	Escherichia coli (strain K12)	Proteobacteria	51	D	SIDLLLLDVMMPKKN	Small-scale	SDM	26790713
arcB	P0AEC3	Escherichia coli (strain K12)	Proteobacteria	292	H	TFISTISHELRTPLN	Small-scale	SDM	10585483;10851007
arcB	P0AEC3	Escherichia coli (strain K12)	Proteobacteria	717	H	KGIVEEGHKIKGAAG	Small-scale	SDM	10585483;10851007
arcB	P0AEC3	Escherichia coli (strain K12)	Proteobacteria	576	D	EYDLVLLDIQLPDMT	Small-scale	SDM	10585483
envZ	P0AEJ4	Escherichia coli (strain K12)	Proteobacteria	243	H	LLMAGVSHDLRTPLT	Small-scale	IKA, NSP	8132603
rssB	P0AEV1	Escherichia coli (strain K12)	Proteobacteria	58	D	TPDLMICDIAMPRMN	Small-scale	SDM, IKA	9515704
glnL	P0AFB5	Escherichia coli (strain K12)	Proteobacteria	139	H	DLVRGLAHEIKNPLG	Small-scale	IKA	2016302
phoB	P0AFJ5	Escherichia coli (strain K12)	Proteobacteria	53	D	WPDLILLDWMLPGGS	Small-scale	IKA	9878437
uhpA	P0AGA6	Escherichia coli (strain K12)	Proteobacteria	54	D	GVQVCICDISMPDIS	Small-scale	SDM, IKA	8999880
sucD	P0AGE9	Escherichia coli (strain K12)	Proteobacteria	247	H	PKGKRMGHAGAIIAG	Small-scale	LTP-MS	25156620
tufA	P0CE47	Escherichia coli (strain K12)	Proteobacteria	383	T	AIREGGRTVGAGVVA	Small-scale	SDM, IKA	19150849;24141193;8416965
tufB	P0CE48	Escherichia coli (strain K12)	Proteobacteria	383	T	AIREGGRTVGAGVVA	Small-scale	SDM, IKA	19150849;24141193;8416965
kdpE	P21866	Escherichia coli (strain K12)	Proteobacteria	52	D	KPDLIILDLGLPDGD	Small-scale	IKA	16322582
hipA	P23874	Escherichia coli (strain K12)	Proteobacteria	150	S	EENDFRISVAGAQEK	Small-scale	SDM, IKA, LTP-MS	17041039;17938405;22999936
hflX	P25519	Escherichia coli (strain K12)	Proteobacteria	211	S	GYTNAGKSTLFNRIT	Small-scale	SDM	27398305
glmM	P31120	Escherichia coli (strain K12)	Proteobacteria	102	S	AGIVISASHNPFYDN	Small-scale	SDM, LTP-MS	10231382;10671448;17938405
treB	P36672	Escherichia coli (strain K12)	Proteobacteria	29	C	NIATVSHCITRLRFV	Small-scale	SDM	2160944
ptsP	P37177	Escherichia coli (strain K12)	Proteobacteria	356	H	RDGAANSHAAIMVRA	Small-scale	LTP-MS	25156620
rcsD	P39838	Escherichia coli (strain K12)	Proteobacteria	842	H	AALAQTAHRLKGVFA	Small-scale	SDM	11309126
gpmA	P62707	Escherichia coli (strain K12)	Proteobacteria	11	H	TKLVLVRHGESQWNK	Small-scale	LTP-MS	25156620
crr	P69783	Escherichia coli (strain K12)	Proteobacteria	91	H	SGVELFVHFGIDTVE	Small-scale	SDM	2657735
ptsG	P69786	Escherichia coli (strain K12)	Proteobacteria	421	C	NITNLDACITRLRVS	Small-scale	LTP-MS	8505292
chbA	P69791	Escherichia coli (strain K12)	Proteobacteria	89	H	KVSLVLVHAQDHLMT	Small-scale	SDM, IKA	10913118;15654077;22593574
chbB	P69795	Escherichia coli (strain K12)	Proteobacteria	10	C	KKHIYLFCSAGMSTS	Small-scale	SDM	11352587
manX	P69797	Escherichia coli (strain K12)	Proteobacteria	10	H	IAIVIGTHGWAAEQL	Small-scale	SDM	2681202;8262947
manX	P69797	Escherichia coli (strain K12)	Proteobacteria	175	H	RIDDRLIHGQVATRW	Small-scale	SDM	2681202;8262947
fruB	P69811	Escherichia coli (strain K12)	Proteobacteria	62	H	GNGIAIPHGTTDTRD	Small-scale	LTP-MS	25156620
cmtB	P69824	Escherichia coli (strain K12)	Proteobacteria	67	H	APGVAMPHARPECGA	Small-scale	IKA	17803963
ptsN	P69829	Escherichia coli (strain K12)	Proteobacteria	73	H	GNGIAIPHGKLEEDT	Small-scale	LTP-MS	25156620
dhaL	P76014	Escherichia coli (strain K12)	Proteobacteria	38	H	REIGDADHGLNMNRG	Small-scale	SDM	15753087
wzc	P76387	Escherichia coli (strain K12)	Proteobacteria	710	Y	SAYQDYGYYEYEYKS	Small-scale	LTP-MS	12851388;23785281
wzc	P76387	Escherichia coli (strain K12)	Proteobacteria	708	Y	RASAYQDYGYYEYEY	Small-scale	SDM, IKA	11751920;12851388
wzc	P76387	Escherichia coli (strain K12)	Proteobacteria	711	Y	AYQDYGYYEYEYKSD	Small-scale	SDM, IKA	11751920;12851388
wzc	P76387	Escherichia coli (strain K12)	Proteobacteria	713	Y	QDYGYYEYEYKSDAK	Small-scale	SDM, IKA	11751920;12851388
wzc	P76387	Escherichia coli (strain K12)	Proteobacteria	715	Y	YGYYEYEYKSDAK**	Small-scale	SDM, IKA	11751920;12851388
wzc	P76387	Escherichia coli (strain K12)	Proteobacteria	569	Y	DCDMRKGYTHELLGT	Small-scale	SDM, IKA	12851388
atoC	Q06065	Escherichia coli (strain K12)	Proteobacteria	55	D	HPDVVLMDIRMPEMD	Small-scale	SDM	16153782
atoC	Q06065	Escherichia coli (strain K12)	Proteobacteria	73	H	ALKEMRSHETRTPVI	Small-scale	SDM	16153782
atoS	Q06067	Escherichia coli (strain K12)	Proteobacteria	398	H	ELMAGVAHEVRNPLT	Small-scale	LTP-MS	18534200
UTI89_C1228	Q1RD54	Escherichia coli (strain UTI89 / UPEC)	Proteobacteria	421	C	NITNLDACITRLRVS	Small-scale	LTP-MS	8505292
tir	B7UM99	Escherichia coli O127:H6 (strain E2348/69 / EPEC)	Proteobacteria	454	Y	SSEVVNPYAEVGGAR	Small-scale	SDM	15813734
tir	B7UM99	Escherichia coli O127:H6 (strain E2348/69 / EPEC)	Proteobacteria	474	Y	HQPEEHIYDEVAADP	Small-scale	SDM	15813734;16636066
ptsH	P0AA06	Escherichia coli O157:H7	Proteobacteria	15	H	ITAPNGLHTRPAAQF	Small-scale	SDM	10491187
gatB	P0A435	Escherichia coli O6:H1 (strain CFT073 / ATCC 700928 / UPEC)	Proteobacteria	9	C	KRKIIVACGGAVATS	Small-scale	IKA	16963640
glmM	P25177	Helicobacter pylori (strain ATCC 700392 / 26695) (Campylobacter pylori)	Proteobacteria	99	S	AGIMISASHNPFEDN	Small-scale	SDM, IKA	10671448
N/A	O32712	Klebsiella pneumoniae	Proteobacteria	25	S	ALAGVVGSGDMEVLY	Small-scale	IKA	11052675
N/A	P02903	Klebsiella pneumoniae	Proteobacteria	14	S	ALAGTLESSDVMVRI	Small-scale	NSP	352686
N/A	P52688	Klebsiella pneumoniae	Proteobacteria	56	D	QPQLILLDNFLPDGK	Small-scale	SDM	10447894
ompR	W9BMW5	Klebsiella pneumoniae	Proteobacteria	11	D	NYKILVVDDDMRLRA	Small-scale	SDM, IKA	7934854
ompR	W9BMW5	Klebsiella pneumoniae	Proteobacteria	55	D	SFHLMVLDLMLPGED	Small-scale	SDM, IKA	7934854
basR_2	A0A2W0ZR09	Klebsiella pneumoniae subsp. pneumoniae	Proteobacteria	51	D	HYSLIVLDLGLPDED	Small-scale	SDM	23861396
acpP	P80920	Leucothrix mucor	Proteobacteria	37	S	VDDLGADSLDTVELV	Small-scale	SDM	9171419
mdcC	O06925	Malonomonas rubra	Proteobacteria	32	S	HHYGVVGSGDLEVLL	Small-scale	NSP	8664258
acpP	P80921	Myxococcus xanthus	Proteobacteria	40	S	TDDLDIDSISMMTIV	Small-scale	SDM	9171419
N/A	P02974	Neisseria gonorrhoeae	Proteobacteria	101	S	VVTATMLSSGVNNEI	Small-scale	SDM, LTP-MS	10048019
N/A	P02974	Neisseria gonorrhoeae	Proteobacteria	75	S	NTSAGVASPPSDIKG	Small-scale	SDM, LTP-MS	10048019;15249686;16825186
pilE	P05431	Neisseria meningitidis serogroup B (strain MC58)	Proteobacteria	100	S	VVTAQMASSNVNNEI	Small-scale	LTP-MS	8645220
NMB0255	Q7DDR9	Neisseria meningitidis serogroup B (strain MC58)	Proteobacteria	183	Y	FKGIEQSYYYEGYEK	Small-scale	LTP-MS	22266942
acpP	P80922	Oceanospirillum linum	Proteobacteria	37	S	VDDLGADSLDTVELV	Small-scale	SDM	9171419
N/A	O34206	Pseudomonas aeruginosa	Proteobacteria	385	H	EFVLRASHELRTPVT	Small-scale	SDM, IKA	9218420
pilM	G3XD28	Pseudomonas aeruginosa (strain ATCC 15692 / DSM 22644 / CIP 104116 / JCM 14847 / LMG 12228 / 1C / PRS 101 / PAO1)	Proteobacteria	236	Y	TEEIQRRYGLSVEEA	Small-scale	LTP-MS	24291602
mrcB	G3XD31	Pseudomonas aeruginosa (strain ATCC 15692 / DSM 22644 / CIP 104116 / JCM 14847 / LMG 12228 / 1C / PRS 101 / PAO1)	Proteobacteria	25	S	PGLNKWLSWALKLGL	Small-scale	LTP-MS	24291602
PA0620	G3XD71	Pseudomonas aeruginosa (strain ATCC 15692 / DSM 22644 / CIP 104116 / JCM 14847 / LMG 12228 / 1C / PRS 101 / PAO1)	Proteobacteria	340	S	DIPGLDASKLVSGVL	Small-scale	LTP-MS	24291602
arcA	P13981	Pseudomonas aeruginosa (strain ATCC 15692 / DSM 22644 / CIP 104116 / JCM 14847 / LMG 12228 / 1C / PRS 101 / PAO1)	Proteobacteria	391	T	KAGVEVITISASELG	Small-scale	LTP-MS	24291602
algB	P23747	Pseudomonas aeruginosa (strain ATCC 15692 / DSM 22644 / CIP 104116 / JCM 14847 / LMG 12228 / 1C / PRS 101 / PAO1)	Proteobacteria	59	D	VFDLCFLDLRLGEDN	Small-scale	SDM, IKA	9473053
anr	P23926	Pseudomonas aeruginosa (strain ATCC 15692 / DSM 22644 / CIP 104116 / JCM 14847 / LMG 12228 / 1C / PRS 101 / PAO1)	Proteobacteria	191	S	QQFRLAMSRNEIGNY	Small-scale	LTP-MS	24291602
algR	P26275	Pseudomonas aeruginosa (strain ATCC 15692 / DSM 22644 / CIP 104116 / JCM 14847 / LMG 12228 / 1C / PRS 101 / PAO1)	Proteobacteria	54	D	KPDIVLLDIRMPGLD	Small-scale	SDM	24097945
algC	P26276	Pseudomonas aeruginosa (strain ATCC 15692 / DSM 22644 / CIP 104116 / JCM 14847 / LMG 12228 / 1C / PRS 101 / PAO1)	Proteobacteria	108	S	SGVMLTGSHNPPDYN	Small-scale	SDM, LTP-MS	11839312;14725765;16595672;16880541;19405024
gyrA	P48372	Pseudomonas aeruginosa (strain ATCC 15692 / DSM 22644 / CIP 104116 / JCM 14847 / LMG 12228 / 1C / PRS 101 / PAO1)	Proteobacteria	778	S	GKGQQLISMLIPESG	Small-scale	LTP-MS	24291602
sucC	P53593	Pseudomonas aeruginosa (strain ATCC 15692 / DSM 22644 / CIP 104116 / JCM 14847 / LMG 12228 / 1C / PRS 101 / PAO1)	Proteobacteria	109	Y	TDIDKELYLGAVVDR	Small-scale	LTP-MS	24291602
oprB	Q51485	Pseudomonas aeruginosa (strain ATCC 15692 / DSM 22644 / CIP 104116 / JCM 14847 / LMG 12228 / 1C / PRS 101 / PAO1)	Proteobacteria	242	S	TGNGFKMSGSGTKGA	Small-scale	LTP-MS	24291602
oprM	Q51487	Pseudomonas aeruginosa (strain ATCC 15692 / DSM 22644 / CIP 104116 / JCM 14847 / LMG 12228 / 1C / PRS 101 / PAO1)	Proteobacteria	327	S	TANAGTMSRQLSGLF	Small-scale	LTP-MS	24291602
sucD	Q51567	Pseudomonas aeruginosa (strain ATCC 15692 / DSM 22644 / CIP 104116 / JCM 14847 / LMG 12228 / 1C / PRS 101 / PAO1)	Proteobacteria	288	T	GKALAELTGWEVKKA	Small-scale	LTP-MS	24291602
ppiA	Q59641	Pseudomonas aeruginosa (strain ATCC 15692 / DSM 22644 / CIP 104116 / JCM 14847 / LMG 12228 / 1C / PRS 101 / PAO1)	Proteobacteria	176	S	NGFADVPSDDVVILS	Small-scale	LTP-MS	24291602
atpA	Q9HT18	Pseudomonas aeruginosa (strain ATCC 15692 / DSM 22644 / CIP 104116 / JCM 14847 / LMG 12228 / 1C / PRS 101 / PAO1)	Proteobacteria	31	T	SQARNEGTIVSVSDG	Small-scale	LTP-MS	24291602
nrdJa	Q9HT76	Pseudomonas aeruginosa (strain ATCC 15692 / DSM 22644 / CIP 104116 / JCM 14847 / LMG 12228 / 1C / PRS 101 / PAO1)	Proteobacteria	500	S	AGDRIRGSVLHAKYS	Small-scale	LTP-MS	24291602
engB	Q9HT81	Pseudomonas aeruginosa (strain ATCC 15692 / DSM 22644 / CIP 104116 / JCM 14847 / LMG 12228 / 1C / PRS 101 / PAO1)	Proteobacteria	127	T	MDIRHPLTDFDRLML	Small-scale	LTP-MS	24291602
betA	Q9HTJ2	Pseudomonas aeruginosa (strain ATCC 15692 / DSM 22644 / CIP 104116 / JCM 14847 / LMG 12228 / 1C / PRS 101 / PAO1)	Proteobacteria	220	T	RPNLTIVTHALSDRI	Small-scale	LTP-MS	24291602
recG	Q9HTL3	Pseudomonas aeruginosa (strain ATCC 15692 / DSM 22644 / CIP 104116 / JCM 14847 / LMG 12228 / 1C / PRS 101 / PAO1)	Proteobacteria	78	S	VVMGRRRSLLVRLQD	Small-scale	LTP-MS	24291602
PA5232	Q9HTV8	Pseudomonas aeruginosa (strain ATCC 15692 / DSM 22644 / CIP 104116 / JCM 14847 / LMG 12228 / 1C / PRS 101 / PAO1)	Proteobacteria	302	T	FTPKTVETANEREKL	Small-scale	LTP-MS	24291602
PA5194	Q9HTZ5	Pseudomonas aeruginosa (strain ATCC 15692 / DSM 22644 / CIP 104116 / JCM 14847 / LMG 12228 / 1C / PRS 101 / PAO1)	Proteobacteria	244	T	SGWLVQVTEPLFRLL	Small-scale	LTP-MS	24291602
priA	Q9HUC9	Pseudomonas aeruginosa (strain ATCC 15692 / DSM 22644 / CIP 104116 / JCM 14847 / LMG 12228 / 1C / PRS 101 / PAO1)	Proteobacteria	20	Y	PLRRLFDYRAPRGIP	Small-scale	LTP-MS	24291602
PA5022	Q9HUE7	Pseudomonas aeruginosa (strain ATCC 15692 / DSM 22644 / CIP 104116 / JCM 14847 / LMG 12228 / 1C / PRS 101 / PAO1)	Proteobacteria	465	T	DLSWFKMTPTLLKNQ	Small-scale	LTP-MS	24291602
rfaP	Q9HUF7	Pseudomonas aeruginosa (strain ATCC 15692 / DSM 22644 / CIP 104116 / JCM 14847 / LMG 12228 / 1C / PRS 101 / PAO1)	Proteobacteria	165	Y	GVNHRDCYICHFLLH	Small-scale	LTP-MS	11741974
rfaP	Q9HUF7	Pseudomonas aeruginosa (strain ATCC 15692 / DSM 22644 / CIP 104116 / JCM 14847 / LMG 12228 / 1C / PRS 101 / PAO1)	Proteobacteria	211	Y	NKDLAALYFSALDIG	Small-scale	LTP-MS	11741974
rfaP	Q9HUF7	Pseudomonas aeruginosa (strain ATCC 15692 / DSM 22644 / CIP 104116 / JCM 14847 / LMG 12228 / 1C / PRS 101 / PAO1)	Proteobacteria	231	Y	KLRFLRTYFRRPLRE	Small-scale	LTP-MS	11741974
rfaP	Q9HUF7	Pseudomonas aeruginosa (strain ATCC 15692 / DSM 22644 / CIP 104116 / JCM 14847 / LMG 12228 / 1C / PRS 101 / PAO1)	Proteobacteria	258	Y	ERKAEKLYERKQRYG	Small-scale	LTP-MS	11741974
rfaP	Q9HUF7	Pseudomonas aeruginosa (strain ATCC 15692 / DSM 22644 / CIP 104116 / JCM 14847 / LMG 12228 / 1C / PRS 101 / PAO1)	Proteobacteria	264	Y	LYERKQRYGDLL***	Small-scale	LTP-MS	11741974
rfaP	Q9HUF7	Pseudomonas aeruginosa (strain ATCC 15692 / DSM 22644 / CIP 104116 / JCM 14847 / LMG 12228 / 1C / PRS 101 / PAO1)	Proteobacteria	30	Y	EALQGKVYRELEGRR	Small-scale	LTP-MS	11741974
rfaP	Q9HUF7	Pseudomonas aeruginosa (strain ATCC 15692 / DSM 22644 / CIP 104116 / JCM 14847 / LMG 12228 / 1C / PRS 101 / PAO1)	Proteobacteria	48	Y	TEVDGRGYFVKIHRG	Small-scale	LTP-MS	11741974
rfaP	Q9HUF7	Pseudomonas aeruginosa (strain ATCC 15692 / DSM 22644 / CIP 104116 / JCM 14847 / LMG 12228 / 1C / PRS 101 / PAO1)	Proteobacteria	98	Y	ATMTAVAYGERGSDP	Small-scale	LTP-MS	11741974
PA4576	Q9HVK8	Pseudomonas aeruginosa (strain ATCC 15692 / DSM 22644 / CIP 104116 / JCM 14847 / LMG 12228 / 1C / PRS 101 / PAO1)	Proteobacteria	163	S	RYDRALDSVERRALE	Small-scale	LTP-MS	24291602
PA4496	Q9HVS5	Pseudomonas aeruginosa (strain ATCC 15692 / DSM 22644 / CIP 104116 / JCM 14847 / LMG 12228 / 1C / PRS 101 / PAO1)	Proteobacteria	419	Y	VTYEWGEYIKRAKGG	Small-scale	LTP-MS	24291602
hisD	Q9HVW9	Pseudomonas aeruginosa (strain ATCC 15692 / DSM 22644 / CIP 104116 / JCM 14847 / LMG 12228 / 1C / PRS 101 / PAO1)	Proteobacteria	112	S	HEKQKQGSWRYTEAD	Small-scale	LTP-MS	24291602
murD	Q9HVZ9	Pseudomonas aeruginosa (strain ATCC 15692 / DSM 22644 / CIP 104116 / JCM 14847 / LMG 12228 / 1C / PRS 101 / PAO1)	Proteobacteria	25	Y	SGMSLVRYLARRGLP	Small-scale	LTP-MS	24291602
rplP	Q9HWE2	Pseudomonas aeruginosa (strain ATCC 15692 / DSM 22644 / CIP 104116 / JCM 14847 / LMG 12228 / 1C / PRS 101 / PAO1)	Proteobacteria	25	S	RGLAHRGSKVSFGEY	Small-scale	LTP-MS	24291602
rplE	Q9HWE7	Pseudomonas aeruginosa (strain ATCC 15692 / DSM 22644 / CIP 104116 / JCM 14847 / LMG 12228 / 1C / PRS 101 / PAO1)	Proteobacteria	61	T	VADLEKITGQKPVVT	Small-scale	LTP-MS	24291602
trmJ	Q9HXI5	Pseudomonas aeruginosa (strain ATCC 15692 / DSM 22644 / CIP 104116 / JCM 14847 / LMG 12228 / 1C / PRS 101 / PAO1)	Proteobacteria	229	S	LYGRSAISKLEMNIL	Small-scale	LTP-MS	24291602
PA3796	Q9HXK1	Pseudomonas aeruginosa (strain ATCC 15692 / DSM 22644 / CIP 104116 / JCM 14847 / LMG 12228 / 1C / PRS 101 / PAO1)	Proteobacteria	175	T	PELVNKLTPDGQAPQ	Small-scale	LTP-MS	24291602
PA3728	Q9HXR4	Pseudomonas aeruginosa (strain ATCC 15692 / DSM 22644 / CIP 104116 / JCM 14847 / LMG 12228 / 1C / PRS 101 / PAO1)	Proteobacteria	884	T	NTQELDLTLMPRGDA	Small-scale	LTP-MS	24291602
lysS	Q9HXU0	Pseudomonas aeruginosa (strain ATCC 15692 / DSM 22644 / CIP 104116 / JCM 14847 / LMG 12228 / 1C / PRS 101 / PAO1)	Proteobacteria	389	Y	QPHFITRYPFEVSPL	Small-scale	LTP-MS	24291602
PA3659	Q9HXY0	Pseudomonas aeruginosa (strain ATCC 15692 / DSM 22644 / CIP 104116 / JCM 14847 / LMG 12228 / 1C / PRS 101 / PAO1)	Proteobacteria	179	S	CQILFLCSPGNPTGA	Small-scale	LTP-MS	24291602
PA3567	Q9HY50	Pseudomonas aeruginosa (strain ATCC 15692 / DSM 22644 / CIP 104116 / JCM 14847 / LMG 12228 / 1C / PRS 101 / PAO1)	Proteobacteria	47	T	ISVNPVDTKVRQRAQ	Small-scale	LTP-MS	24291602
arnB	Q9HY65	Pseudomonas aeruginosa (strain ATCC 15692 / DSM 22644 / CIP 104116 / JCM 14847 / LMG 12228 / 1C / PRS 101 / PAO1)	Proteobacteria	186	T	FHAIKNLTCAEGAMF	Small-scale	LTP-MS	24291602
PA3313	Q9HYT1	Pseudomonas aeruginosa (strain ATCC 15692 / DSM 22644 / CIP 104116 / JCM 14847 / LMG 12228 / 1C / PRS 101 / PAO1)	Proteobacteria	82	S	TLKELKVSAIPDEAP	Small-scale	LTP-MS	24291602
PA3040	Q9HZG8	Pseudomonas aeruginosa (strain ATCC 15692 / DSM 22644 / CIP 104116 / JCM 14847 / LMG 12228 / 1C / PRS 101 / PAO1)	Proteobacteria	57	T	SLKRARDTLRDTKDS	Small-scale	LTP-MS	24291602
fabV	Q9HZP8	Pseudomonas aeruginosa (strain ATCC 15692 / DSM 22644 / CIP 104116 / JCM 14847 / LMG 12228 / 1C / PRS 101 / PAO1)	Proteobacteria	333	Y	EGRLRADYKELQPEV	Small-scale	LTP-MS	24291602
thrS	Q9I099	Pseudomonas aeruginosa (strain ATCC 15692 / DSM 22644 / CIP 104116 / JCM 14847 / LMG 12228 / 1C / PRS 101 / PAO1)	Proteobacteria	407	Y	IKLTLQVYRDFGFTD	Small-scale	LTP-MS	24291602
PA2735	Q9I0A7	Pseudomonas aeruginosa (strain ATCC 15692 / DSM 22644 / CIP 104116 / JCM 14847 / LMG 12228 / 1C / PRS 101 / PAO1)	Proteobacteria	35	Y	DVYVRGKYRDVILPF	Small-scale	LTP-MS	24291602
mexT	Q9I0Z0	Pseudomonas aeruginosa (strain ATCC 15692 / DSM 22644 / CIP 104116 / JCM 14847 / LMG 12228 / 1C / PRS 101 / PAO1)	Proteobacteria	92	T	AALSRLRTLFDDPLF	Small-scale	LTP-MS	24291602
PA2462	Q9I120	Pseudomonas aeruginosa (strain ATCC 15692 / DSM 22644 / CIP 104116 / JCM 14847 / LMG 12228 / 1C / PRS 101 / PAO1)	Proteobacteria	4948	T	GKGQTDETVRQSQIV	Small-scale	LTP-MS	24291602
ambC	Q9I1H1	Pseudomonas aeruginosa (strain ATCC 15692 / DSM 22644 / CIP 104116 / JCM 14847 / LMG 12228 / 1C / PRS 101 / PAO1)	Proteobacteria	193	S	YRAGLGLSWREAFQT	Small-scale	LTP-MS	24291602
PA2291	Q9I1I4	Pseudomonas aeruginosa (strain ATCC 15692 / DSM 22644 / CIP 104116 / JCM 14847 / LMG 12228 / 1C / PRS 101 / PAO1)	Proteobacteria	240	S	TGNGFKMSGSGTKGA	Small-scale	LTP-MS	24291602
PA2229	Q9I1P0	Pseudomonas aeruginosa (strain ATCC 15692 / DSM 22644 / CIP 104116 / JCM 14847 / LMG 12228 / 1C / PRS 101 / PAO1)	Proteobacteria	181	S	DWSLLRLSEVLFDRR	Small-scale	LTP-MS	24291602
liuA	Q9I296	Pseudomonas aeruginosa (strain ATCC 15692 / DSM 22644 / CIP 104116 / JCM 14847 / LMG 12228 / 1C / PRS 101 / PAO1)	Proteobacteria	305	Y	NASRAYLYAVAAACD	Small-scale	LTP-MS	24291602
ppiD	Q9I2T8	Pseudomonas aeruginosa (strain ATCC 15692 / DSM 22644 / CIP 104116 / JCM 14847 / LMG 12228 / 1C / PRS 101 / PAO1)	Proteobacteria	308	S	AALAKEFSQDIGSAA	Small-scale	LTP-MS	24291602
zipA	Q9I3I5	Pseudomonas aeruginosa (strain ATCC 15692 / DSM 22644 / CIP 104116 / JCM 14847 / LMG 12228 / 1C / PRS 101 / PAO1)	Proteobacteria	161	S	NVIARDESGFKGPAL	Small-scale	LTP-MS	24291602
zipA	Q9I3I5	Pseudomonas aeruginosa (strain ATCC 15692 / DSM 22644 / CIP 104116 / JCM 14847 / LMG 12228 / 1C / PRS 101 / PAO1)	Proteobacteria	53	S	LPDDDGDSAELLGPA	Small-scale	LTP-MS	24291602
bdlA	Q9I3S1	Pseudomonas aeruginosa (strain ATCC 15692 / DSM 22644 / CIP 104116 / JCM 14847 / LMG 12228 / 1C / PRS 101 / PAO1)	Proteobacteria	238	Y	VSDRMRRYQAEADNA	Small-scale	LTP-MS	23012421
PA1206	Q9I4D2	Pseudomonas aeruginosa (strain ATCC 15692 / DSM 22644 / CIP 104116 / JCM 14847 / LMG 12228 / 1C / PRS 101 / PAO1)	Proteobacteria	141	T	YIAMDVETIATIRDR	Small-scale	LTP-MS	24291602
napA	Q9I4G3	Pseudomonas aeruginosa (strain ATCC 15692 / DSM 22644 / CIP 104116 / JCM 14847 / LMG 12228 / 1C / PRS 101 / PAO1)	Proteobacteria	590	Y	ELKGKTLYDVLFRNG	Small-scale	LTP-MS	24291602
PA0943	Q9I515	Pseudomonas aeruginosa (strain ATCC 15692 / DSM 22644 / CIP 104116 / JCM 14847 / LMG 12228 / 1C / PRS 101 / PAO1)	Proteobacteria	38	S	DWKQMPISGNASRSL	Small-scale	LTP-MS	24291602
codA	Q9I680	Pseudomonas aeruginosa (strain ATCC 15692 / DSM 22644 / CIP 104116 / JCM 14847 / LMG 12228 / 1C / PRS 101 / PAO1)	Proteobacteria	91	S	AQRKALLSHEDVKQR	Small-scale	LTP-MS	24291602
PA0389	Q9I6A6	Pseudomonas aeruginosa (strain ATCC 15692 / DSM 22644 / CIP 104116 / JCM 14847 / LMG 12228 / 1C / PRS 101 / PAO1)	Proteobacteria	179	S	DHRHGWASRLWPNLL	Small-scale	LTP-MS	24291602
fha1	Q9I751	Pseudomonas aeruginosa (strain ATCC 15692 / DSM 22644 / CIP 104116 / JCM 14847 / LMG 12228 / 1C / PRS 101 / PAO1)	Proteobacteria	123	T	NPQTDPFTSFDALMS	Small-scale	SDM, LTP-MS	17558395
fha1	Q9I751	Pseudomonas aeruginosa (strain ATCC 15692 / DSM 22644 / CIP 104116 / JCM 14847 / LMG 12228 / 1C / PRS 101 / PAO1)	Proteobacteria	124	S	PQTDPFTSFDALMSR	Small-scale	SDM, LTP-MS	17558395
fha1	Q9I751	Pseudomonas aeruginosa (strain ATCC 15692 / DSM 22644 / CIP 104116 / JCM 14847 / LMG 12228 / 1C / PRS 101 / PAO1)	Proteobacteria	362	T	GEFRMAQTMIQPVQN	Small-scale	SDM, LTP-MS	17558395
ppkA	Q9I758	Pseudomonas aeruginosa (strain ATCC 15692 / DSM 22644 / CIP 104116 / JCM 14847 / LMG 12228 / 1C / PRS 101 / PAO1)	Proteobacteria	158	T	AKSIEDNTQFTQVGF	Small-scale	SDM, IKA	19400797
ppkA	Q9I758	Pseudomonas aeruginosa (strain ATCC 15692 / DSM 22644 / CIP 104116 / JCM 14847 / LMG 12228 / 1C / PRS 101 / PAO1)	Proteobacteria	161	T	IEDNTQFTQVGFAVG	Small-scale	SDM, IKA	19400797
trxA	Q9X2T1	Pseudomonas aeruginosa (strain ATCC 15692 / DSM 22644 / CIP 104116 / JCM 14847 / LMG 12228 / 1C / PRS 101 / PAO1)	Proteobacteria	96	S	ATKVGALSKSQLAAF	Small-scale	LTP-MS	24291602
PA14_49740	A0A0H2Z892	Pseudomonas aeruginosa (strain UCBPP-PA14)	Proteobacteria	172	T	YKEKKGKTLVDSCRL	Small-scale	LTP-MS	24965220
PA14_44120	A0A0H2Z9C3	Pseudomonas aeruginosa (strain UCBPP-PA14)	Proteobacteria	155	Y	AEPLLRSYARMVRRM	Small-scale	LTP-MS	24965220
oprF	A0A0H2Z9M5	Pseudomonas aeruginosa (strain UCBPP-PA14)	Proteobacteria	145	Y	NIGAGLKYYFTENFF	Small-scale	LTP-MS	24965220
PA14_17580	A0A0H2ZEH0	Pseudomonas aeruginosa (strain UCBPP-PA14)	Proteobacteria	73	S	ALDRLTASALRIVVH	Small-scale	LTP-MS	24965220
PA14_68260	A0A0H2ZHP8	Pseudomonas aeruginosa (strain UCBPP-PA14)	Proteobacteria	123	S	AVDRFQQSPQGKELL	Small-scale	LTP-MS	24965220
azu	A0A0H2ZI65	Pseudomonas aeruginosa (strain UCBPP-PA14)	Proteobacteria	128	Y	KLKEGEQYMFFCTFP	Small-scale	LTP-MS	24965220
azu	A0A0H2ZI65	Pseudomonas aeruginosa (strain UCBPP-PA14)	Proteobacteria	133	T	EQYMFFCTFPGHSAL	Small-scale	LTP-MS	24965220
PA14_00910	A0A0H2ZK24	Pseudomonas aeruginosa (strain UCBPP-PA14)	Proteobacteria	742	T	VKKAADGTVDKLKQR	Small-scale	LTP-MS	24965220
PA14_06600	A0A0H2ZLI5	Pseudomonas aeruginosa (strain UCBPP-PA14)	Proteobacteria	250	S	AGERNAVSCGSIEHK	Small-scale	LTP-MS	24965220
cpbD	Q02I11	Pseudomonas aeruginosa (strain UCBPP-PA14)	Proteobacteria	133	Y	SAPHATRYFDFYITK	Small-scale	LTP-MS	24965220
cpbD	Q02I11	Pseudomonas aeruginosa (strain UCBPP-PA14)	Proteobacteria	143	Y	FYITKDGYNPEKPLA	Small-scale	LTP-MS	24965220
cpbD	Q02I11	Pseudomonas aeruginosa (strain UCBPP-PA14)	Proteobacteria	152	S	PEKPLAWSDLEPAPF	Small-scale	LTP-MS	24965220
cpbD	Q02I11	Pseudomonas aeruginosa (strain UCBPP-PA14)	Proteobacteria	161	S	LEPAPFCSITSVKLE	Small-scale	LTP-MS	24965220
cpbD	Q02I11	Pseudomonas aeruginosa (strain UCBPP-PA14)	Proteobacteria	164	S	APFCSITSVKLENGT	Small-scale	LTP-MS	24965220
cpbD	Q02I11	Pseudomonas aeruginosa (strain UCBPP-PA14)	Proteobacteria	208	S	FYACIDVSFSGAVAN	Small-scale	LTP-MS	24965220
cpbD	Q02I11	Pseudomonas aeruginosa (strain UCBPP-PA14)	Proteobacteria	251	S	GRDAQRHSLTLAQGN	Small-scale	LTP-MS	24965220
cpbD	Q02I11	Pseudomonas aeruginosa (strain UCBPP-PA14)	Proteobacteria	65	Y	AGGTQALYDWNGVNQ	Small-scale	LTP-MS	24965220
lasA	Q02L18	Pseudomonas aeruginosa (strain UCBPP-PA14)	Proteobacteria	384	T	PYRINVGTSNYDNDC	Small-scale	LTP-MS	24965220
lasA	Q02L18	Pseudomonas aeruginosa (strain UCBPP-PA14)	Proteobacteria	397	Y	DCRRYYFYNQSAGTT	Small-scale	LTP-MS	24965220
phzB2	Q02L47	Pseudomonas aeruginosa (strain UCBPP-PA14)	Proteobacteria	57	S	LWTTDTGSPIVIRGK	Small-scale	LTP-MS	24965220
lap	Q02PA2	Pseudomonas aeruginosa (strain UCBPP-PA14)	Proteobacteria	462	Y	GGTAGKAYDECYHSK	Small-scale	LTP-MS	24965220
lap	Q02PA2	Pseudomonas aeruginosa (strain UCBPP-PA14)	Proteobacteria	468	S	AYDECYHSKCDGIAN	Small-scale	LTP-MS	24965220
phoA	Q02QC9	Pseudomonas aeruginosa (strain UCBPP-PA14)	Proteobacteria	195	Y	HVTARKCYGPEATSK	Small-scale	LTP-MS	24965220
phoA	Q02QC9	Pseudomonas aeruginosa (strain UCBPP-PA14)	Proteobacteria	201	S	CYGPEATSKQCPSNA	Small-scale	LTP-MS	24965220
lasB	Q02RJ6	Pseudomonas aeruginosa (strain UCBPP-PA14)	Proteobacteria	216	S	IGKYTYGSDYGPLIV	Small-scale	LTP-MS	24965220
lasB	Q02RJ6	Pseudomonas aeruginosa (strain UCBPP-PA14)	Proteobacteria	242	S	ITVDMNGSTNDSKTT	Small-scale	LTP-MS	24965220
lasB	Q02RJ6	Pseudomonas aeruginosa (strain UCBPP-PA14)	Proteobacteria	246	S	MNGSTNDSKTTPFRF	Small-scale	LTP-MS	24965220
lasB	Q02RJ6	Pseudomonas aeruginosa (strain UCBPP-PA14)	Proteobacteria	268	S	KQVNGAYSPLNDAHF	Small-scale	LTP-MS	24965220
lasB	Q02RJ6	Pseudomonas aeruginosa (strain UCBPP-PA14)	Proteobacteria	406	S	QPSRDGRSIDNASQY	Small-scale	LTP-MS	24965220
lasB	Q02RJ6	Pseudomonas aeruginosa (strain UCBPP-PA14)	Proteobacteria	454	Y	VFVDANRYYWTATSN	Small-scale	LTP-MS	24965220
lasB	Q02RJ6	Pseudomonas aeruginosa (strain UCBPP-PA14)	Proteobacteria	457	T	DANRYYWTATSNYNS	Small-scale	LTP-MS	24965220
lasB	Q02RJ6	Pseudomonas aeruginosa (strain UCBPP-PA14)	Proteobacteria	459	T	NRYYWTATSNYNSGA	Small-scale	LTP-MS	24965220
lasB	Q02RJ6	Pseudomonas aeruginosa (strain UCBPP-PA14)	Proteobacteria	472	S	GACGVISSAQNRNYS	Small-scale	LTP-MS	24965220
prpL	Q02SZ7	Pseudomonas aeruginosa (strain UCBPP-PA14)	Proteobacteria	252	T	AVAKMVFTSSADGGS	Small-scale	LTP-MS	24965220
prpL	Q02SZ7	Pseudomonas aeruginosa (strain UCBPP-PA14)	Proteobacteria	433	S	GGLYGGPSYCGAPTS	Small-scale	LTP-MS	24965220
gpFI	Q02TE1	Pseudomonas aeruginosa (strain UCBPP-PA14)	Proteobacteria	18	T	NVDIGARTIALPASS	Small-scale	LTP-MS	24965220
acpP	P80923	Pseudomonas syringae pv. tomato (strain ATCC BAA-871 / DC3000)	Proteobacteria	37	S	VEDLGADSLDTVELV	Small-scale	SDM	9171419
glnA	Q3V5W6	Pseudomonas taetrolens	Proteobacteria	397	Y	DAADKNLYDLPPEEA	Small-scale	IKA	16495669
N/A	P0A2W5	Rhizobium leguminosarum bv. viciae	Proteobacteria	37	S	IDDLGIDSLDFLDIV	Small-scale	LTP-MS	2175385;8943266
fixJ	P10958	Rhizobium meliloti (strain 1021) (Ensifer meliloti) (Sinorhizobium meliloti)	Proteobacteria	54	D	RNGVLVTDLRMPDMS	Small-scale	SDM, IKA	16285740
acpP	P19372	Rhizobium meliloti (strain 1021) (Ensifer meliloti) (Sinorhizobium meliloti)	Proteobacteria	37	S	IDDLGADSLDTVELV	Small-scale	SDM	10784042
tssL	A0A2T7VZH9	Rhizobium radiobacter (Agrobacterium tumefaciens) (Agrobacterium radiobacter)	Proteobacteria	14	T	SSWQDLPTVVEITEE	Small-scale	SDM, LTP-MS	24626341
fruB(HI)	P23388	Rhodobacter capsulatus (Rhodopseudomonas capsulata)	Proteobacteria	62	H	GNGIAIPHGLPQDRD	Small-scale	IKA	1304914
N/A	P26408	Rhodobacter capsulatus (Rhodopseudomonas capsulata)	Proteobacteria	55	D	WVQVIICDQRMPGRT	Small-scale	IKA	15667256
hupT	Q57496	Rhodobacter capsulatus (Rhodopseudomonas capsulata)	Proteobacteria	217	H	RLLAGVAHELNNPIS	Small-scale	IKA	15667256
acpP	P12784	Rhodobacter sphaeroides (Rhodopseudomonas sphaeroides)	Proteobacteria	37	S	IDDLGADSLDTVELV	Small-scale	NSP	3496918
phoQ	D0ZV89	Salmonella typhimurium (strain 14028s / SGSC 2262)	Proteobacteria	277	H	TTLTDLTHSLKTPLA	Small-scale	SDM	12507481
cheB	P04042	Salmonella typhimurium (strain LT2 / SGSC1412 / ATCC 700720)	Proteobacteria	56	D	NPDVLTLDVEMPRMD	Small-scale	SDM	9465023
cheY	P0A2D5	Salmonella typhimurium (strain LT2 / SGSC1412 / ATCC 700720)	Proteobacteria	57	D	GFGFIISDWNMPNMD	Small-scale	SDM	1902474;3280143
glnL	P0A2D9	Salmonella typhimurium (strain LT2 / SGSC1412 / ATCC 700720)	Proteobacteria	139	H	DLVRGLAHEIKNPLG	Small-scale	LTP-MS	1321122
phoQ	P0DM80	Salmonella typhimurium (strain LT2 / SGSC1412 / ATCC 700720)	Proteobacteria	277	H	TTLTDLTHSLKTPLA	Small-scale	SDM, IKA	11160113
fruB	P17127	Salmonella typhimurium (strain LT2 / SGSC1412 / ATCC 700720)	Proteobacteria	62	H	GNGIAIPHGTTDTRD	Small-scale	IKA	1304914
cysG	P25924	Salmonella typhimurium (strain LT2 / SGSC1412 / ATCC 700720)	Proteobacteria	128	S	PLMVAVSSGGTSPVL	Small-scale	SDM	14595395
basR	P36556	Salmonella typhimurium (strain LT2 / SGSC1412 / ATCC 700720)	Proteobacteria	51	D	HYSLMVLDLGLPDED	Small-scale	SDM	10775270
glnG	P41789	Salmonella typhimurium (strain LT2 / SGSC1412 / ATCC 700720)	Proteobacteria	54	D	TPDVLLSDIRMPGMD	Small-scale	LTP-MS	1321122
N/A	Q8GP19	Serratia marcescens	Proteobacteria	248	H	RFMADAAHELRTPIA	Small-scale	SDM, IKA	16077114
N/A	Q8GP20	Serratia marcescens	Proteobacteria	51	D	GFDLMLLDLTLPDGD	Small-scale	SDM, IKA	16077114
pigH	Q5W264	Serratia sp. (strain ATCC 39006)	Proteobacteria	45	S	ENDLGVDSIALAEIA	Small-scale	LTP-MS	17002325
hipA	Q8EIX3	Shewanella oneidensis (strain MR-1)	Proteobacteria	147	S	WDGKPRLSVAGVQPK	Small-scale	LTP-MS	25056321
N/A	Q9F2B9	Thauera aromatica	Proteobacteria	569	H	DVGGVMSHAAIVCRE	Small-scale	LTP-MS	16980461
nqrC	Q56582	Vibrio alginolyticus	Proteobacteria	224	T	VDGLSGATLTSNGVQ	Small-scale	LTP-MS	11163785
nqrB	Q56587	Vibrio alginolyticus	Proteobacteria	236	T	ADGFSGATALSQWAQ	Small-scale	LTP-MS	11163785
luxN	A7MRY4	Vibrio campbellii (strain ATCC BAA-1116 / BB120)	Proteobacteria	471	H	ALANSIAHEMRNPLA	Small-scale	SDM	10632884
luxN	A7MRY4	Vibrio campbellii (strain ATCC BAA-1116 / BB120)	Proteobacteria	771	D	HVDLILMDVQMPVMN	Small-scale	SDM	10632884
luxU	A7MVC1	Vibrio campbellii (strain ATCC BAA-1116 / BB120)	Proteobacteria	58	H	LYLKEISHALKSSAA	Small-scale	SDM	15740742
luxO	A7MVC2	Vibrio campbellii (strain ATCC BAA-1116 / BB120)	Proteobacteria	47	D	IPDLILLDLRLPDMT	Small-scale	SDM	10027982
VIBHAR_05352	A7N3Z3	Vibrio campbellii (strain ATCC BAA-1116 / BB120)	Proteobacteria	492	H	DFLAKMSHEIRTPIN	Small-scale	SDM	10632884
VIBHAR_05352	A7N3Z3	Vibrio campbellii (strain ATCC BAA-1116 / BB120)	Proteobacteria	785	D	TYDLILMDNQLPHLG	Small-scale	SDM	10632884
cqsS	A7N6S2	Vibrio campbellii (strain ATCC BAA-1116 / BB120)	Proteobacteria	190	H	SFGAGIAHEMRNPLS	Small-scale	SDM	10632884
cqsS	A7N6S2	Vibrio campbellii (strain ATCC BAA-1116 / BB120)	Proteobacteria	613	D	NVDLILMDIEMPVMD	Small-scale	SDM	10632884
rnfD	A5F2R1	Vibrio cholerae serotype O1 (strain ATCC 39541 / Classical Ogawa 395 / O395)	Proteobacteria	187	T	IDGITMATPLDAIKT	Small-scale	SDM	18831535
rnfG	A5F2S8	Vibrio cholerae serotype O1 (strain ATCC 39541 / Classical Ogawa 395 / O395)	Proteobacteria	175	T	FDQFTGATITPRAVV	Small-scale	SDM	18831535
nqrB	A5F5X0	Vibrio cholerae serotype O1 (strain ATCC 39541 / Classical Ogawa 395 / O395)	Proteobacteria	236	T	ADGYSGATALSQWAQ	Small-scale	LTP-MS	22366169
nqrC	A5F5Y7	Vibrio cholerae serotype O1 (strain ATCC 39541 / Classical Ogawa 395 / O395)	Proteobacteria	225	T	VDGLSGATLTSNGVQ	Small-scale	LTP-MS	22366169
N/A	P0C5S4	Vibrio harveyi (Beneckea harveyi)	Proteobacteria	58	H	LYLKEISHALKSSAA	Small-scale	SDM	9922254
rpfC	P0C0F6	Xanthomonas campestris pv. campestris (strain ATCC 33913 / DSM 3586 / NCPPB 528 / LMG 568 / P 25)	Proteobacteria	198	H	RFLANMSHEFRTPLN	Small-scale	SDM	16940295
rpfC	P0C0F6	Xanthomonas campestris pv. campestris (strain ATCC 33913 / DSM 3586 / NCPPB 528 / LMG 568 / P 25)	Proteobacteria	512	D	DYDAVIVDLHMPGMN	Small-scale	SDM	16940295
rpfC	P0C0F6	Xanthomonas campestris pv. campestris (strain ATCC 33913 / DSM 3586 / NCPPB 528 / LMG 568 / P 25)	Proteobacteria	657	H	EQLRESAHALRGVAS	Small-scale	SDM	16940295
ypkA	Q56921	Yersinia enterocolitica	Proteobacteria	102	S	SDIPNALSNLFGAKP	Small-scale	LTP-MS	25086045
ypkA	Q56921	Yersinia enterocolitica	Proteobacteria	144	S	DKFAEGESHISIIET	Small-scale	LTP-MS	25086045
ypkA	Q56921	Yersinia enterocolitica	Proteobacteria	147	S	AEGESHISIIETKDK	Small-scale	LTP-MS	25086045
ypkA	Q56921	Yersinia enterocolitica	Proteobacteria	164	S	LVAKIERSIAEGHLF	Small-scale	LTP-MS	25086045
ypkA	Q56921	Yersinia enterocolitica	Proteobacteria	303	S	QPKGFTESFKAPELG	Small-scale	LTP-MS	25086045
ypkA	Q56921	Yersinia enterocolitica	Proteobacteria	317	S	GVGNLGASEKSDVFL	Small-scale	LTP-MS	25086045
ypkA	Q56921	Yersinia enterocolitica	Proteobacteria	320	S	NLGASEKSDVFLVVS	Small-scale	LTP-MS	25086045
ypkA	Q56921	Yersinia enterocolitica	Proteobacteria	327	S	SDVFLVVSSLLHGIE	Small-scale	LTP-MS	25086045
ypkA	Q56921	Yersinia enterocolitica	Proteobacteria	353	S	QGLRFITSEPAHVMD	Small-scale	LTP-MS	25086045
ypkA	Q56921	Yersinia enterocolitica	Proteobacteria	389	S	ITDILGVSADSRPDS	Small-scale	LTP-MS	25086045
ypkA	Q56921	Yersinia enterocolitica	Proteobacteria	496	S	DQLKSFNSLILKTYS	Small-scale	LTP-MS	25086045
ypkA	Q56921	Yersinia enterocolitica	Proteobacteria	52	S	VVRLNPHSGFSLFRE	Small-scale	LTP-MS	25086045
ypkA	Q56921	Yersinia enterocolitica	Proteobacteria	520	S	EGDTKSSSTEVSPYH	Small-scale	LTP-MS	25086045
ypkA	Q56921	Yersinia enterocolitica	Proteobacteria	529	S	EVSPYHRSNFMLSIV	Small-scale	LTP-MS	25086045
ypkA	Q56921	Yersinia enterocolitica	Proteobacteria	534	S	HRSNFMLSIVEPSLQ	Small-scale	LTP-MS	25086045
ypkA	Q56921	Yersinia enterocolitica	Proteobacteria	55	S	LNPHSGFSLFREGVG	Small-scale	LTP-MS	25086045
ypkA	Q56921	Yersinia enterocolitica	Proteobacteria	90	S	HAAQKTTSQELRSDI	Small-scale	LTP-MS	25086045
ypkA	Q56921	Yersinia enterocolitica	Proteobacteria	95	S	TTSQELRSDIPNALS	Small-scale	LTP-MS	25086045
yopO	Q93KQ6	Yersinia enterocolitica	Proteobacteria	90	S	HAAQKTTSQELRSDI	Small-scale	SDM, LTP-MS	17121817
yopO	Q93KQ6	Yersinia enterocolitica	Proteobacteria	95	S	TTSQELRSDIPNALS	Small-scale	SDM, LTP-MS	17121817
ptsH	P75061	Mycoplasma pneumoniae (strain ATCC 29342 / M129)	Tenericutes	47	S	GVEGNIKSIINLMSL	Small-scale	LTP-MS	14730672
cheY	Q56312	Thermotoga maritima (strain ATCC 43589 / MSB8 / DSM 3109 / JCM 10099)	Thermotogae	54	D	KPDIVTMDITMPEMN	Small-scale	SDM	9521117
pknE	P9WI77	Mycobacterium tuberculosis (strain ATCC 25618 / H37Rv)	Actinobacteria	11	T	TAESREGTQFGPYRL	Small-scale, Large-scale	LTP-MS, HTP-MS	15967413;16739134;24927537
pknE	P9WI77	Mycobacterium tuberculosis (strain ATCC 25618 / H37Rv)	Actinobacteria	50	T	ALKLMSETLSSDPVF	Small-scale, Large-scale	LTP-MS, HTP-MS	15967413;16739134
pknE	P9WI77	Mycobacterium tuberculosis (strain ATCC 25618 / H37Rv)	Actinobacteria	59	T	SSDPVFRTRMQREAR	Small-scale, Large-scale	LTP-MS, HTP-MS	15967413;16739134
pknD	P9WI79	Mycobacterium tuberculosis (strain ATCC 25618 / H37Rv)	Actinobacteria	135	T	AAHANGVTHRDVKPE	Small-scale, Large-scale	LTP-MS, HTP-MS	15967413;16739134
pknD	P9WI79	Mycobacterium tuberculosis (strain ATCC 25618 / H37Rv)	Actinobacteria	169	T	AASDPGLTQTGTAVG	Small-scale, Large-scale	LTP-MS, HTP-MS	15967413;16739134;24927537
pknD	P9WI79	Mycobacterium tuberculosis (strain ATCC 25618 / H37Rv)	Actinobacteria	171	T	SDPGLTQTGTAVGTY	Small-scale, Large-scale	LTP-MS, HTP-MS	15967413;16739134;24927537
pknD	P9WI79	Mycobacterium tuberculosis (strain ATCC 25618 / H37Rv)	Actinobacteria	173	T	PGLTQTGTAVGTYNY	Small-scale, Large-scale	LTP-MS, HTP-MS	15967413;16739134;24927537
pknB	P9WI81	Mycobacterium tuberculosis (strain ATCC 25618 / H37Rv)	Actinobacteria	294	T	VLTDAERTSLLSSAA	Small-scale, Large-scale	LTP-MS, HTP-MS	12548283;15967413
pknB	P9WI81	Mycobacterium tuberculosis (strain ATCC 25618 / H37Rv)	Actinobacteria	295	S	LTDAERTSLLSSAAG	Small-scale, Large-scale	LTP-MS, HTP-MS	12548283;12548283
pknB	P9WI81	Mycobacterium tuberculosis (strain ATCC 25618 / H37Rv)	Actinobacteria	171	T	ADSGNSVTQTAAVIG	Small-scale, Large-scale	SDM, IKA, LTP-MS, HTP-MS	12548283;12950916;15967413;15985609;19008858;24927537
pknB	P9WI81	Mycobacterium tuberculosis (strain ATCC 25618 / H37Rv)	Actinobacteria	173	T	SGNSVTQTAAVIGTA	Small-scale, Large-scale	SDM, IKA, LTP-MS, HTP-MS	12548283;12950916;15967413;15985609;24927537
pknB	P9WI81	Mycobacterium tuberculosis (strain ATCC 25618 / H37Rv)	Actinobacteria	166	S	IARAIADSGNSVTQT	Small-scale, Large-scale	SDM, LTP-MS, HTP-MS	12548283;15967413;24927537
pknB	P9WI81	Mycobacterium tuberculosis (strain ATCC 25618 / H37Rv)	Actinobacteria	169	S	AIADSGNSVTQTAAV	Small-scale, Large-scale	SDM, LTP-MS, HTP-MS	12548283;24927537
prkC	O34507	Bacillus subtilis (strain 168)	Firmicutes	290	T	IQEDEEMTKAIPIIK	Small-scale, Large-scale	SDM, LTP-MS, HTP-MS	12842463;17218307
degS	P13799	Bacillus subtilis (strain 168)	Firmicutes	76	S	RHARNRLSEVSRNFH	Small-scale, Large-scale	SDM, IKA, HTP-MS	17218307;21304896
rsbRA	P42409	Bacillus subtilis (strain 168)	Firmicutes	171	T	PLVGTIDTERAKRIM	Small-scale, Large-scale	IKA, LTP-MS, HTP-MS	10329124;17218307;21362065
rsbS	P42410	Bacillus subtilis (strain 168)	Firmicutes	59	S	TSVDMIDSFIAKVLG	Small-scale, Large-scale	SDM, IKA, HTP-MS	17218307;8682789;8824586
rpoC	A3M1G4	Acinetobacter baumannii (strain ATCC 17978 / CIP 53.77 / LMG 1025 / NCDC KC755 / 5377)	Proteobacteria	37	S	ASPEMIKSWSHGEVK	Large-scale	HTP-MS	24657496
omp38	A3M8K2	Acinetobacter baumannii (strain ATCC 17978 / CIP 53.77 / LMG 1025 / NCDC KC755 / 5377)	Proteobacteria	245	Y	KSNIKDQYKPEIAKV	Large-scale	HTP-MS	24657496
ABSDF1269	B0VKB2	Acinetobacter baumannii (strain SDF)	Proteobacteria	60	T	AVTAAQKTCSKSTTP	Large-scale	HTP-MS	26499836
ABSDF1269	B0VKB2	Acinetobacter baumannii (strain SDF)	Proteobacteria	62	S	TAAQKTCSKSTTPVI	Large-scale	HTP-MS	26499836
ABSDF1269	B0VKB2	Acinetobacter baumannii (strain SDF)	Proteobacteria	64	S	AQKTCSKSTTPVIVD	Large-scale	HTP-MS	26499836
ABSDF1269	B0VKB2	Acinetobacter baumannii (strain SDF)	Proteobacteria	65	T	QKTCSKSTTPVIVDE	Large-scale	HTP-MS	26499836
ABSDF1269	B0VKB2	Acinetobacter baumannii (strain SDF)	Proteobacteria	66	T	KTCSKSTTPVIVDEK	Large-scale	HTP-MS	26499836
ABSDF1282	B0VKC5	Acinetobacter baumannii (strain SDF)	Proteobacteria	25	D	KTSMRAKDMATVTVL	Large-scale	HTP-MS	26499836
ABSDF1282	B0VKC5	Acinetobacter baumannii (strain SDF)	Proteobacteria	28	T	MRAKDMATVTVLRSL	Large-scale	HTP-MS	26499836
ABSDF1282	B0VKC5	Acinetobacter baumannii (strain SDF)	Proteobacteria	30	T	AKDMATVTVLRSLQA	Large-scale	HTP-MS	26499836
ABSDF1333	B0VKH6	Acinetobacter baumannii (strain SDF)	Proteobacteria	63	Y	REKLIAMYMSDENLK	Large-scale	HTP-MS	26499836
ABSDF1333	B0VKH6	Acinetobacter baumannii (strain SDF)	Proteobacteria	65	S	KLIAMYMSDENLKDR	Large-scale	HTP-MS	26499836
ABSDF1333	B0VKH6	Acinetobacter baumannii (strain SDF)	Proteobacteria	66	D	LIAMYMSDENLKDRL	Large-scale	HTP-MS	26499836
acnA	B0VKN4	Acinetobacter baumannii (strain SDF)	Proteobacteria	829	S	SFERIHRSNLVGMGV	Large-scale	HTP-MS	26499836
prfC	B0VKN8	Acinetobacter baumannii (strain SDF)	Proteobacteria	471	S	DCVYEPVSVNTVRWI	Large-scale	HTP-MS	26499836
prfC	B0VKN8	Acinetobacter baumannii (strain SDF)	Proteobacteria	474	T	YEPVSVNTVRWIHCD	Large-scale	HTP-MS	26499836
ABSDF1362	B0VKV8	Acinetobacter baumannii (strain SDF)	Proteobacteria	399	T	RPSTPAKTSSSSVTV	Large-scale	HTP-MS	26499836
ABSDF1362	B0VKV8	Acinetobacter baumannii (strain SDF)	Proteobacteria	400	S	PSTPAKTSSSSVTVK	Large-scale	HTP-MS	26499836
ABSDF1362	B0VKV8	Acinetobacter baumannii (strain SDF)	Proteobacteria	401	S	STPAKTSSSSVTVKT	Large-scale	HTP-MS	26499836
ABSDF1362	B0VKV8	Acinetobacter baumannii (strain SDF)	Proteobacteria	402	S	TPAKTSSSSVTVKTA	Large-scale	HTP-MS	26499836
ABSDF1362	B0VKV8	Acinetobacter baumannii (strain SDF)	Proteobacteria	403	S	PAKTSSSSVTVKTAT	Large-scale	HTP-MS	26499836
ABSDF1362	B0VKV8	Acinetobacter baumannii (strain SDF)	Proteobacteria	405	T	KTSSSSVTVKTATPR	Large-scale	HTP-MS	26499836
ABSDF1362	B0VKV8	Acinetobacter baumannii (strain SDF)	Proteobacteria	947	T	VGQRLKLTGDLPTVE	Large-scale	HTP-MS	26499836
ABSDF1362	B0VKV8	Acinetobacter baumannii (strain SDF)	Proteobacteria	949	D	QRLKLTGDLPTVETA	Large-scale	HTP-MS	26499836
ABSDF1362	B0VKV8	Acinetobacter baumannii (strain SDF)	Proteobacteria	952	T	KLTGDLPTVETAKTD	Large-scale	HTP-MS	26499836
ABSDF1362	B0VKV8	Acinetobacter baumannii (strain SDF)	Proteobacteria	955	T	GDLPTVETAKTDTAK	Large-scale	HTP-MS	26499836
epd	B0VL30	Acinetobacter baumannii (strain SDF)	Proteobacteria	175	D	VPLVKIIDDAFGIET	Large-scale	HTP-MS	26499836
epd	B0VL30	Acinetobacter baumannii (strain SDF)	Proteobacteria	176	D	PLVKIIDDAFGIETA	Large-scale	HTP-MS	26499836
epd	B0VL30	Acinetobacter baumannii (strain SDF)	Proteobacteria	182	T	DDAFGIETALMTEIH	Large-scale	HTP-MS	26499836
epd	B0VL30	Acinetobacter baumannii (strain SDF)	Proteobacteria	186	T	GIETALMTEIHAVTA	Large-scale	HTP-MS	26499836
epd	B0VL30	Acinetobacter baumannii (strain SDF)	Proteobacteria	189	H	TALMTEIHAVTADQS	Large-scale	HTP-MS	26499836
epd	B0VL30	Acinetobacter baumannii (strain SDF)	Proteobacteria	192	T	MTEIHAVTADQSVLD	Large-scale	HTP-MS	26499836
epd	B0VL30	Acinetobacter baumannii (strain SDF)	Proteobacteria	194	D	EIHAVTADQSVLDHA	Large-scale	HTP-MS	26499836
epd	B0VL30	Acinetobacter baumannii (strain SDF)	Proteobacteria	196	S	HAVTADQSVLDHAHR	Large-scale	HTP-MS	26499836
epd	B0VL30	Acinetobacter baumannii (strain SDF)	Proteobacteria	199	D	TADQSVLDHAHRDLR	Large-scale	HTP-MS	26499836
epd	B0VL30	Acinetobacter baumannii (strain SDF)	Proteobacteria	200	H	ADQSVLDHAHRDLRR	Large-scale	HTP-MS	26499836
epd	B0VL30	Acinetobacter baumannii (strain SDF)	Proteobacteria	202	H	QSVLDHAHRDLRRAR	Large-scale	HTP-MS	26499836
epd	B0VL30	Acinetobacter baumannii (strain SDF)	Proteobacteria	204	D	VLDHAHRDLRRARAS	Large-scale	HTP-MS	26499836
ABSDF3031	B0VL49	Acinetobacter baumannii (strain SDF)	Proteobacteria	10	S	HHIPNVLSKEQVAEF	Large-scale	HTP-MS	26499836
ABSDF3031	B0VL49	Acinetobacter baumannii (strain SDF)	Proteobacteria	3	H	*****MIHHIPNVLS	Large-scale	HTP-MS	26499836
ABSDF3031	B0VL49	Acinetobacter baumannii (strain SDF)	Proteobacteria	4	H	****MIHHIPNVLSK	Large-scale	HTP-MS	26499836
ABSDF3100	B0VLB4	Acinetobacter baumannii (strain SDF)	Proteobacteria	77	D	SWLNELRDIHHTLSH	Large-scale	HTP-MS	28545444
ABSDF3100	B0VLB4	Acinetobacter baumannii (strain SDF)	Proteobacteria	79	H	LNELRDIHHTLSHEQ	Large-scale	HTP-MS	28545444
ABSDF3100	B0VLB4	Acinetobacter baumannii (strain SDF)	Proteobacteria	80	H	NELRDIHHTLSHEQT	Large-scale	HTP-MS	28545444
ABSDF3100	B0VLB4	Acinetobacter baumannii (strain SDF)	Proteobacteria	81	T	ELRDIHHTLSHEQTQ	Large-scale	HTP-MS	28545444
ABSDF3100	B0VLB4	Acinetobacter baumannii (strain SDF)	Proteobacteria	83	S	RDIHHTLSHEQTQIQ	Large-scale	HTP-MS	28545444
ABSDF3100	B0VLB4	Acinetobacter baumannii (strain SDF)	Proteobacteria	84	H	DIHHTLSHEQTQIQG	Large-scale	HTP-MS	28545444
ABSDF3100	B0VLB4	Acinetobacter baumannii (strain SDF)	Proteobacteria	87	T	HTLSHEQTQIQGRLK	Large-scale	HTP-MS	28545444
ptsP	B0VLB7	Acinetobacter baumannii (strain SDF)	Proteobacteria	2	S	******MSNMQLDTL	Large-scale	HTP-MS	26499836
ptsP	B0VLB7	Acinetobacter baumannii (strain SDF)	Proteobacteria	7	D	*MSNMQLDTLRRIVQ	Large-scale	HTP-MS	26499836
ptsP	B0VLB7	Acinetobacter baumannii (strain SDF)	Proteobacteria	8	T	MSNMQLDTLRRIVQE	Large-scale	HTP-MS	26499836
hrpA	B0VLI7	Acinetobacter baumannii (strain SDF)	Proteobacteria	1230	D	HAAIDDVDPWMDKVF	Large-scale	HTP-MS	26499836
hrpA	B0VLI7	Acinetobacter baumannii (strain SDF)	Proteobacteria	1234	D	DDVDPWMDKVFKFKN	Large-scale	HTP-MS	26499836
ABSDF1523	B0VLL5	Acinetobacter baumannii (strain SDF)	Proteobacteria	87	H	ASPIYKQHFSLATGR	Large-scale	HTP-MS	28545444
ABSDF1523	B0VLL5	Acinetobacter baumannii (strain SDF)	Proteobacteria	89	S	PIYKQHFSLATGRCL	Large-scale	HTP-MS	28545444
ABSDF1523	B0VLL5	Acinetobacter baumannii (strain SDF)	Proteobacteria	92	T	KQHFSLATGRCLEDK	Large-scale	HTP-MS	28545444
ABSDF1545	B0VLN6	Acinetobacter baumannii (strain SDF)	Proteobacteria	16	T	CFVTLVKTKSFTRTA	Large-scale	HTP-MS	26499836
ABSDF1545	B0VLN6	Acinetobacter baumannii (strain SDF)	Proteobacteria	18	S	VTLVKTKSFTRTAEE	Large-scale	HTP-MS	26499836
ABSDF1545	B0VLN6	Acinetobacter baumannii (strain SDF)	Proteobacteria	20	T	LVKTKSFTRTAEELY	Large-scale	HTP-MS	26499836
ABSDF1545	B0VLN6	Acinetobacter baumannii (strain SDF)	Proteobacteria	22	T	KTKSFTRTAEELYLT	Large-scale	HTP-MS	26499836
ABSDF1545	B0VLN6	Acinetobacter baumannii (strain SDF)	Proteobacteria	233	D	SQWHLLADMVLQRMG	Large-scale	HTP-MS	26499836
ABSDF1545	B0VLN6	Acinetobacter baumannii (strain SDF)	Proteobacteria	27	Y	TRTAEELYLTQPTIS	Large-scale	HTP-MS	26499836
ABSDF1545	B0VLN6	Acinetobacter baumannii (strain SDF)	Proteobacteria	29	T	TAEELYLTQPTISKI	Large-scale	HTP-MS	26499836
ABSDF1545	B0VLN6	Acinetobacter baumannii (strain SDF)	Proteobacteria	32	T	ELYLTQPTISKILQQ	Large-scale	HTP-MS	26499836
ABSDF1545	B0VLN6	Acinetobacter baumannii (strain SDF)	Proteobacteria	34	S	YLTQPTISKILQQLE	Large-scale	HTP-MS	26499836
ABSDF1556	B0VLP7	Acinetobacter baumannii (strain SDF)	Proteobacteria	185	D	SVLARNLDLGTAHTT	Large-scale	HTP-MS	26499836
ABSDF1556	B0VLP7	Acinetobacter baumannii (strain SDF)	Proteobacteria	188	T	ARNLDLGTAHTTKSL	Large-scale	HTP-MS	26499836
ABSDF1556	B0VLP7	Acinetobacter baumannii (strain SDF)	Proteobacteria	190	H	NLDLGTAHTTKSLEY	Large-scale	HTP-MS	26499836
ABSDF1556	B0VLP7	Acinetobacter baumannii (strain SDF)	Proteobacteria	191	T	LDLGTAHTTKSLEYA	Large-scale	HTP-MS	26499836
ABSDF1556	B0VLP7	Acinetobacter baumannii (strain SDF)	Proteobacteria	192	T	DLGTAHTTKSLEYAQ	Large-scale	HTP-MS	26499836
trmJ	B0VLP9	Acinetobacter baumannii (strain SDF)	Proteobacteria	10	S	LFDDTAVSKQLAQVR	Large-scale	HTP-MS	26499836
trmJ	B0VLP9	Acinetobacter baumannii (strain SDF)	Proteobacteria	2	S	******MSLFDDTAV	Large-scale	HTP-MS	26499836
trmJ	B0VLP9	Acinetobacter baumannii (strain SDF)	Proteobacteria	5	D	***MSLFDDTAVSKQ	Large-scale	HTP-MS	26499836
trmJ	B0VLP9	Acinetobacter baumannii (strain SDF)	Proteobacteria	6	D	**MSLFDDTAVSKQL	Large-scale	HTP-MS	26499836
trmJ	B0VLP9	Acinetobacter baumannii (strain SDF)	Proteobacteria	7	T	*MSLFDDTAVSKQLA	Large-scale	HTP-MS	26499836
ABSDF3157	B0VLR9	Acinetobacter baumannii (strain SDF)	Proteobacteria	106	T	FSASKMITAMLIHLL	Large-scale	HTP-MS	26499836
ABSDF3157	B0VLR9	Acinetobacter baumannii (strain SDF)	Proteobacteria	111	H	MITAMLIHLLDEKGE	Large-scale	HTP-MS	26499836
recC	B0VLS2	Acinetobacter baumannii (strain SDF)	Proteobacteria	476	S	EVEPLIRSVFPATAT	Large-scale	HTP-MS	26499836
recC	B0VLS2	Acinetobacter baumannii (strain SDF)	Proteobacteria	481	T	IRSVFPATATEQGVH	Large-scale	HTP-MS	26499836
recC	B0VLS2	Acinetobacter baumannii (strain SDF)	Proteobacteria	483	T	SVFPATATEQGVHLP	Large-scale	HTP-MS	26499836
recC	B0VLS2	Acinetobacter baumannii (strain SDF)	Proteobacteria	488	H	TATEQGVHLPVKIAG	Large-scale	HTP-MS	26499836
ABSDF3171	B0VLT3	Acinetobacter baumannii (strain SDF)	Proteobacteria	401	D	KPLVKLVDDHGTDPL	Large-scale	HTP-MS	28545444
ABSDF3171	B0VLT3	Acinetobacter baumannii (strain SDF)	Proteobacteria	402	D	PLVKLVDDHGTDPLK	Large-scale	HTP-MS	28545444
ABSDF3171	B0VLT3	Acinetobacter baumannii (strain SDF)	Proteobacteria	403	H	LVKLVDDHGTDPLKK	Large-scale	HTP-MS	28545444
ABSDF3171	B0VLT3	Acinetobacter baumannii (strain SDF)	Proteobacteria	405	T	KLVDDHGTDPLKKAL	Large-scale	HTP-MS	28545444
ABSDF3171	B0VLT3	Acinetobacter baumannii (strain SDF)	Proteobacteria	406	D	LVDDHGTDPLKKALA	Large-scale	HTP-MS	28545444
rlmB	B0VLV5	Acinetobacter baumannii (strain SDF)	Proteobacteria	190	D	ALPIQKCDFSGAVVI	Large-scale	HTP-MS	26499836
rlmB	B0VLV5	Acinetobacter baumannii (strain SDF)	Proteobacteria	192	S	PIQKCDFSGAVVIVM	Large-scale	HTP-MS	26499836
rlmB	B0VLV5	Acinetobacter baumannii (strain SDF)	Proteobacteria	203	D	VIVMGAEDTGLRPIT	Large-scale	HTP-MS	26499836
rlmB	B0VLV5	Acinetobacter baumannii (strain SDF)	Proteobacteria	204	T	IVMGAEDTGLRPITQ	Large-scale	HTP-MS	26499836
rlmB	B0VLV5	Acinetobacter baumannii (strain SDF)	Proteobacteria	210	T	DTGLRPITQAQCDQK	Large-scale	HTP-MS	26499836
rlmB	B0VLV5	Acinetobacter baumannii (strain SDF)	Proteobacteria	215	D	PITQAQCDQKAYIPM	Large-scale	HTP-MS	26499836
ABSDF3215	B0VLX0	Acinetobacter baumannii (strain SDF)	Proteobacteria	43	S	LLMQKACSYIQDSNK	Large-scale	HTP-MS	26499836
ABSDF3215	B0VLX0	Acinetobacter baumannii (strain SDF)	Proteobacteria	44	Y	LMQKACSYIQDSNKR	Large-scale	HTP-MS	26499836
ABSDF3215	B0VLX0	Acinetobacter baumannii (strain SDF)	Proteobacteria	47	D	KACSYIQDSNKRLLT	Large-scale	HTP-MS	26499836
ABSDF3215	B0VLX0	Acinetobacter baumannii (strain SDF)	Proteobacteria	48	S	ACSYIQDSNKRLLTC	Large-scale	HTP-MS	26499836
fadB	B0VLX4	Acinetobacter baumannii (strain SDF)	Proteobacteria	591	Y	QKNDVGFYKYELDKK	Large-scale	HTP-MS	26499836
fadB	B0VLX4	Acinetobacter baumannii (strain SDF)	Proteobacteria	593	Y	NDVGFYKYELDKKGK	Large-scale	HTP-MS	26499836
fadB	B0VLX4	Acinetobacter baumannii (strain SDF)	Proteobacteria	596	D	GFYKYELDKKGKKAK	Large-scale	HTP-MS	26499836
ABSDF3226	B0VLX9	Acinetobacter baumannii (strain SDF)	Proteobacteria	121	Y	DHDKKQKYAETEKML	Large-scale	HTP-MS	26499836
ABSDF3226	B0VLX9	Acinetobacter baumannii (strain SDF)	Proteobacteria	124	T	KKQKYAETEKMLADV	Large-scale	HTP-MS	26499836
ABSDF3226	B0VLX9	Acinetobacter baumannii (strain SDF)	Proteobacteria	130	D	ETEKMLADVRRASDK	Large-scale	HTP-MS	26499836
ABSDF3233	B0VLY6	Acinetobacter baumannii (strain SDF)	Proteobacteria	94	S	AANVSCISKAYQQRQ	Large-scale	HTP-MS	26499836
rpoC	B0VLZ5	Acinetobacter baumannii (strain SDF)	Proteobacteria	704	D	QVAKAMMDNLSYTLV	Large-scale	HTP-MS	26499836
rpoC	B0VLZ5	Acinetobacter baumannii (strain SDF)	Proteobacteria	707	S	KAMMDNLSYTLVKNK	Large-scale	HTP-MS	26499836
rpoC	B0VLZ5	Acinetobacter baumannii (strain SDF)	Proteobacteria	708	Y	AMMDNLSYTLVKNKQ	Large-scale	HTP-MS	26499836
rpoC	B0VLZ5	Acinetobacter baumannii (strain SDF)	Proteobacteria	709	T	MMDNLSYTLVKNKQG	Large-scale	HTP-MS	26499836
rpoC	B0VLZ5	Acinetobacter baumannii (strain SDF)	Proteobacteria	984	S	HLVSVSRSGEIGIAD	Large-scale	HTP-MS	26499836
rpsR	B0VM09	Acinetobacter baumannii (strain SDF)	Proteobacteria	14	T	RRKFCRFTAENVAYI	Large-scale	HTP-MS	26499836
rpsR	B0VM09	Acinetobacter baumannii (strain SDF)	Proteobacteria	20	Y	FTAENVAYIDYKDID	Large-scale	HTP-MS	26499836
rpsR	B0VM09	Acinetobacter baumannii (strain SDF)	Proteobacteria	22	D	AENVAYIDYKDIDTL	Large-scale	HTP-MS	26499836
rpsR	B0VM09	Acinetobacter baumannii (strain SDF)	Proteobacteria	23	Y	ENVAYIDYKDIDTLK	Large-scale	HTP-MS	26499836
cyoA	B0VM15	Acinetobacter baumannii (strain SDF)	Proteobacteria	267	S	TLRDGDRSKHQIEHL	Large-scale	HTP-MS	26499836
cyoA	B0VM15	Acinetobacter baumannii (strain SDF)	Proteobacteria	269	H	RDGDRSKHQIEHLVN	Large-scale	HTP-MS	26499836
ppsA	B0VM17	Acinetobacter baumannii (strain SDF)	Proteobacteria	273	S	EEGSAGKSVVVVDVE	Large-scale	HTP-MS	26499836
hemK	B0VM27	Acinetobacter baumannii (strain SDF)	Proteobacteria	152	T	VAKENAQTHGLHHVK	Large-scale	HTP-MS	26499836
hemK	B0VM27	Acinetobacter baumannii (strain SDF)	Proteobacteria	153	H	AKENAQTHGLHHVKF	Large-scale	HTP-MS	26499836
hemK	B0VM27	Acinetobacter baumannii (strain SDF)	Proteobacteria	156	H	NAQTHGLHHVKFACG	Large-scale	HTP-MS	26499836
hemK	B0VM27	Acinetobacter baumannii (strain SDF)	Proteobacteria	157	H	AQTHGLHHVKFACGV	Large-scale	HTP-MS	26499836
ABSDF1594	B0VM34	Acinetobacter baumannii (strain SDF)	Proteobacteria	316	T	FMDALQKTDYQAMAE	Large-scale	HTP-MS	26499836
ABSDF1594	B0VM34	Acinetobacter baumannii (strain SDF)	Proteobacteria	317	D	MDALQKTDYQAMAEN	Large-scale	HTP-MS	26499836
ABSDF1594	B0VM34	Acinetobacter baumannii (strain SDF)	Proteobacteria	318	Y	DALQKTDYQAMAENM	Large-scale	HTP-MS	26499836
kdpD	B0VM40	Acinetobacter baumannii (strain SDF)	Proteobacteria	536	T	VMQTGRMTLETQLQT	Large-scale	HTP-MS	26499836
kdpD	B0VM40	Acinetobacter baumannii (strain SDF)	Proteobacteria	539	T	TGRMTLETQLQTKVW	Large-scale	HTP-MS	26499836
kdpD	B0VM40	Acinetobacter baumannii (strain SDF)	Proteobacteria	543	T	TLETQLQTKVWISIR	Large-scale	HTP-MS	26499836
kdpE	B0VM41	Acinetobacter baumannii (strain SDF)	Proteobacteria	11	T	SETSPVETRIVIIDD	Large-scale	HTP-MS	26499836
kdpE	B0VM41	Acinetobacter baumannii (strain SDF)	Proteobacteria	3	S	*****MISSETSPVE	Large-scale	HTP-MS	26499836
kdpE	B0VM41	Acinetobacter baumannii (strain SDF)	Proteobacteria	4	S	****MISSETSPVET	Large-scale	HTP-MS	26499836
kdpE	B0VM41	Acinetobacter baumannii (strain SDF)	Proteobacteria	6	T	**MISSETSPVETRI	Large-scale	HTP-MS	26499836
kdpE	B0VM41	Acinetobacter baumannii (strain SDF)	Proteobacteria	7	S	*MISSETSPVETRIV	Large-scale	HTP-MS	26499836
ABSDF1607	B0VM47	Acinetobacter baumannii (strain SDF)	Proteobacteria	569	T	KRIPVIVTLNADKLN	Large-scale	HTP-MS	26499836
ABSDF1607	B0VM47	Acinetobacter baumannii (strain SDF)	Proteobacteria	573	D	VIVTLNADKLNSLET	Large-scale	HTP-MS	26499836
acnB	B0VM50	Acinetobacter baumannii (strain SDF)	Proteobacteria	414	T	TYCEPKMTTVGSQDT	Large-scale	HTP-MS	26499836
acnB	B0VM50	Acinetobacter baumannii (strain SDF)	Proteobacteria	415	T	YCEPKMTTVGSQDTT	Large-scale	HTP-MS	26499836
acnB	B0VM50	Acinetobacter baumannii (strain SDF)	Proteobacteria	418	S	PKMTTVGSQDTTGPM	Large-scale	HTP-MS	26499836
acnB	B0VM50	Acinetobacter baumannii (strain SDF)	Proteobacteria	420	D	MTTVGSQDTTGPMTR	Large-scale	HTP-MS	26499836
acnB	B0VM50	Acinetobacter baumannii (strain SDF)	Proteobacteria	421	T	TTVGSQDTTGPMTRD	Large-scale	HTP-MS	26499836
acnB	B0VM50	Acinetobacter baumannii (strain SDF)	Proteobacteria	422	T	TVGSQDTTGPMTRDE	Large-scale	HTP-MS	26499836
acnB	B0VM50	Acinetobacter baumannii (strain SDF)	Proteobacteria	426	T	QDTTGPMTRDELKDL	Large-scale	HTP-MS	26499836
acnB	B0VM50	Acinetobacter baumannii (strain SDF)	Proteobacteria	611	S	SDASAERSAAGCAIT	Large-scale	HTP-MS	26499836
hfq	B0VM65	Acinetobacter baumannii (strain SDF)	Proteobacteria	2	S	******MSKGQTLQD	Large-scale	HTP-MS	26499836
hfq	B0VM65	Acinetobacter baumannii (strain SDF)	Proteobacteria	6	T	**MSKGQTLQDPFLN	Large-scale	HTP-MS	26499836
ppiB	B0VM70	Acinetobacter baumannii (strain SDF)	Proteobacteria	110	S	FINVKNNSFLNHTSK	Large-scale	HTP-MS	26499836
ppiB	B0VM70	Acinetobacter baumannii (strain SDF)	Proteobacteria	114	H	KNNSFLNHTSKTAQG	Large-scale	HTP-MS	26499836
ppiB	B0VM70	Acinetobacter baumannii (strain SDF)	Proteobacteria	115	T	NNSFLNHTSKTAQGW	Large-scale	HTP-MS	26499836
ppiB	B0VM70	Acinetobacter baumannii (strain SDF)	Proteobacteria	116	S	NSFLNHTSKTAQGWG	Large-scale	HTP-MS	26499836
ppiB	B0VM70	Acinetobacter baumannii (strain SDF)	Proteobacteria	2	S	******MSFPQVELN	Large-scale	HTP-MS	26499836
ald1	B0VM78	Acinetobacter baumannii (strain SDF)	Proteobacteria	484	H	NHKMMLDHYQQTKNL	Large-scale	HTP-MS	26499836
ald1	B0VM78	Acinetobacter baumannii (strain SDF)	Proteobacteria	485	Y	HKMMLDHYQQTKNLL	Large-scale	HTP-MS	26499836
ald1	B0VM78	Acinetobacter baumannii (strain SDF)	Proteobacteria	488	T	MLDHYQQTKNLLVSY	Large-scale	HTP-MS	26499836
rplK	B0VMA3	Acinetobacter baumannii (strain SDF)	Proteobacteria	6	D	**MAKKIDGYIKLQV	Large-scale	HTP-MS	26499836
rplK	B0VMA3	Acinetobacter baumannii (strain SDF)	Proteobacteria	73	T	SFTFIMKTPPASILL	Large-scale	HTP-MS	26499836
rplK	B0VMA3	Acinetobacter baumannii (strain SDF)	Proteobacteria	77	S	IMKTPPASILLKKAA	Large-scale	HTP-MS	26499836
rplK	B0VMA3	Acinetobacter baumannii (strain SDF)	Proteobacteria	8	Y	MAKKIDGYIKLQVPA	Large-scale	HTP-MS	26499836
gpmI	B0VMG0	Acinetobacter baumannii (strain SDF)	Proteobacteria	61	D	GEDVGLPDGQMGNSE	Large-scale	HTP-MS	26499836
gpmI	B0VMG0	Acinetobacter baumannii (strain SDF)	Proteobacteria	67	S	PDGQMGNSEVGHMNL	Large-scale	HTP-MS	26499836
gpmI	B0VMG0	Acinetobacter baumannii (strain SDF)	Proteobacteria	71	H	MGNSEVGHMNLGAGR	Large-scale	HTP-MS	26499836
gyrB	B0VMK3	Acinetobacter baumannii (strain SDF)	Proteobacteria	11	T	ESQSASQTEQTNEKA	Large-scale	HTP-MS	26499836
gyrB	B0VMK3	Acinetobacter baumannii (strain SDF)	Proteobacteria	14	T	SASQTEQTNEKAYDS	Large-scale	HTP-MS	26499836
gyrB	B0VMK3	Acinetobacter baumannii (strain SDF)	Proteobacteria	19	Y	EQTNEKAYDSSSIKV	Large-scale	HTP-MS	26499836
gyrB	B0VMK3	Acinetobacter baumannii (strain SDF)	Proteobacteria	2	S	******MSSESQSAS	Large-scale	HTP-MS	26499836
gyrB	B0VMK3	Acinetobacter baumannii (strain SDF)	Proteobacteria	20	D	QTNEKAYDSSSIKVL	Large-scale	HTP-MS	26499836
gyrB	B0VMK3	Acinetobacter baumannii (strain SDF)	Proteobacteria	21	S	TNEKAYDSSSIKVLR	Large-scale	HTP-MS	26499836
gyrB	B0VMK3	Acinetobacter baumannii (strain SDF)	Proteobacteria	22	S	NEKAYDSSSIKVLRG	Large-scale	HTP-MS	26499836
gyrB	B0VMK3	Acinetobacter baumannii (strain SDF)	Proteobacteria	23	S	EKAYDSSSIKVLRGL	Large-scale	HTP-MS	26499836
gyrB	B0VMK3	Acinetobacter baumannii (strain SDF)	Proteobacteria	3	S	*****MSSESQSASQ	Large-scale	HTP-MS	26499836
gyrB	B0VMK3	Acinetobacter baumannii (strain SDF)	Proteobacteria	5	S	***MSSESQSASQTE	Large-scale	HTP-MS	26499836
gyrB	B0VMK3	Acinetobacter baumannii (strain SDF)	Proteobacteria	7	S	*MSSESQSASQTEQT	Large-scale	HTP-MS	26499836
gyrB	B0VMK3	Acinetobacter baumannii (strain SDF)	Proteobacteria	9	S	SSESQSASQTEQTNE	Large-scale	HTP-MS	26499836
ABSDF0007	B0VMK6	Acinetobacter baumannii (strain SDF)	Proteobacteria	5	D	***MIQFDQVSLRRG	Large-scale	HTP-MS	26499836
ABSDF0007	B0VMK6	Acinetobacter baumannii (strain SDF)	Proteobacteria	8	S	MIQFDQVSLRRGGRV	Large-scale	HTP-MS	26499836
ABSDF0008	B0VMK7	Acinetobacter baumannii (strain SDF)	Proteobacteria	307	Y	GLTKQGVYDATMMSV	Large-scale	HTP-MS	26499836
ABSDF0008	B0VMK7	Acinetobacter baumannii (strain SDF)	Proteobacteria	308	D	LTKQGVYDATMMSVL	Large-scale	HTP-MS	26499836
ABSDF0008	B0VMK7	Acinetobacter baumannii (strain SDF)	Proteobacteria	310	T	KQGVYDATMMSVLKR	Large-scale	HTP-MS	26499836
ABSDF0008	B0VMK7	Acinetobacter baumannii (strain SDF)	Proteobacteria	313	S	VYDATMMSVLKRARC	Large-scale	HTP-MS	26499836
ABSDF0008	B0VMK7	Acinetobacter baumannii (strain SDF)	Proteobacteria	82	S	CDAAYMTSMRARNYN	Large-scale	HTP-MS	26499836
ABSDF0008	B0VMK7	Acinetobacter baumannii (strain SDF)	Proteobacteria	88	Y	TSMRARNYNKFAGSI	Large-scale	HTP-MS	26499836
ileS	B0VMM1	Acinetobacter baumannii (strain SDF)	Proteobacteria	618	S	NGRKLSKSLGNYIPL	Large-scale	HTP-MS	26499836
ptk	B0VMQ4	Acinetobacter baumannii (strain SDF)	Proteobacteria	709	S	LNDIQRASAGYGYGY	Large-scale	HTP-MS	26499836
ptk	B0VMQ4	Acinetobacter baumannii (strain SDF)	Proteobacteria	712	Y	IQRASAGYGYGYNYA	Large-scale	HTP-MS	26499836
ptk	B0VMQ4	Acinetobacter baumannii (strain SDF)	Proteobacteria	714	Y	RASAGYGYGYNYAYA	Large-scale	HTP-MS	26499836
ptk	B0VMQ4	Acinetobacter baumannii (strain SDF)	Proteobacteria	716	Y	SAGYGYGYNYAYAYK	Large-scale	HTP-MS	26499836
ptk	B0VMQ4	Acinetobacter baumannii (strain SDF)	Proteobacteria	718	Y	GYGYGYNYAYAYKAQ	Large-scale	HTP-MS	26499836
ptk	B0VMQ4	Acinetobacter baumannii (strain SDF)	Proteobacteria	720	Y	GYGYNYAYAYKAQKE	Large-scale	HTP-MS	26499836
ptk	B0VMQ4	Acinetobacter baumannii (strain SDF)	Proteobacteria	722	Y	GYNYAYAYKAQKED*	Large-scale	HTP-MS	26499836
ptk	B0VMQ4	Acinetobacter baumannii (strain SDF)	Proteobacteria	728	D	AYKAQKED*******	Large-scale	HTP-MS	26499836
glnG	B0VMU1	Acinetobacter baumannii (strain SDF)	Proteobacteria	365	T	NVRQLENTCRWLTVM	Large-scale	HTP-MS	26499836
glnG	B0VMU1	Acinetobacter baumannii (strain SDF)	Proteobacteria	370	T	ENTCRWLTVMITGRE	Large-scale	HTP-MS	26499836
glnG	B0VMU1	Acinetobacter baumannii (strain SDF)	Proteobacteria	374	T	RWLTVMITGREVYPE	Large-scale	HTP-MS	26499836
frr	B0VMU5	Acinetobacter baumannii (strain SDF)	Proteobacteria	163	T	GDDIQKITDKYVAEV	Large-scale	HTP-MS	26499836
frr	B0VMU5	Acinetobacter baumannii (strain SDF)	Proteobacteria	164	D	DDIQKITDKYVAEVD	Large-scale	HTP-MS	26499836
frr	B0VMU5	Acinetobacter baumannii (strain SDF)	Proteobacteria	166	Y	IQKITDKYVAEVDKR	Large-scale	HTP-MS	26499836
frr	B0VMU5	Acinetobacter baumannii (strain SDF)	Proteobacteria	171	D	DKYVAEVDKRLAAKE	Large-scale	HTP-MS	26499836
bamA	B0VMV0	Acinetobacter baumannii (strain SDF)	Proteobacteria	382	S	QMEGALASNEKIDLS	Large-scale	HTP-MS	26499836
lptD	B0VMX7	Acinetobacter baumannii (strain SDF)	Proteobacteria	379	D	YNYASDKDYFSDLDS	Large-scale	HTP-MS	26499836
lptD	B0VMX7	Acinetobacter baumannii (strain SDF)	Proteobacteria	380	Y	NYASDKDYFSDLDSS	Large-scale	HTP-MS	26499836
lptD	B0VMX7	Acinetobacter baumannii (strain SDF)	Proteobacteria	382	S	ASDKDYFSDLDSSPI	Large-scale	HTP-MS	26499836
lptD	B0VMX7	Acinetobacter baumannii (strain SDF)	Proteobacteria	383	D	SDKDYFSDLDSSPIS	Large-scale	HTP-MS	26499836
lptD	B0VMX7	Acinetobacter baumannii (strain SDF)	Proteobacteria	385	D	KDYFSDLDSSPISKT	Large-scale	HTP-MS	26499836
lptD	B0VMX7	Acinetobacter baumannii (strain SDF)	Proteobacteria	386	S	DYFSDLDSSPISKTD	Large-scale	HTP-MS	26499836
lptD	B0VMX7	Acinetobacter baumannii (strain SDF)	Proteobacteria	387	S	YFSDLDSSPISKTDL	Large-scale	HTP-MS	26499836
lptD	B0VMX7	Acinetobacter baumannii (strain SDF)	Proteobacteria	390	S	DLDSSPISKTDLNLR	Large-scale	HTP-MS	26499836
rsmG	B0VMY0	Acinetobacter baumannii (strain SDF)	Proteobacteria	100	S	RSCVLLDSNGKKIRF	Large-scale	HTP-MS	26499836
rsmG	B0VMY0	Acinetobacter baumannii (strain SDF)	Proteobacteria	94	S	ALCQPERSCVLLDSN	Large-scale	HTP-MS	26499836
rsmG	B0VMY0	Acinetobacter baumannii (strain SDF)	Proteobacteria	99	D	ERSCVLLDSNGKKIR	Large-scale	HTP-MS	26499836
ABSDF1728	B0VMZ1	Acinetobacter baumannii (strain SDF)	Proteobacteria	138	T	LRIIIRMTDHYLESI	Large-scale	HTP-MS	26499836
ABSDF1728	B0VMZ1	Acinetobacter baumannii (strain SDF)	Proteobacteria	139	D	RIIIRMTDHYLESIQ	Large-scale	HTP-MS	26499836
ABSDF1728	B0VMZ1	Acinetobacter baumannii (strain SDF)	Proteobacteria	140	H	IIIRMTDHYLESIQS	Large-scale	HTP-MS	26499836
ABSDF1728	B0VMZ1	Acinetobacter baumannii (strain SDF)	Proteobacteria	141	Y	IIRMTDHYLESIQSH	Large-scale	HTP-MS	26499836
ABSDF1728	B0VMZ1	Acinetobacter baumannii (strain SDF)	Proteobacteria	144	S	MTDHYLESIQSHMTT	Large-scale	HTP-MS	26499836
ABSDF1728	B0VMZ1	Acinetobacter baumannii (strain SDF)	Proteobacteria	147	S	HYLESIQSHMTTRDY	Large-scale	HTP-MS	26499836
ABSDF1728	B0VMZ1	Acinetobacter baumannii (strain SDF)	Proteobacteria	148	H	YLESIQSHMTTRDYL	Large-scale	HTP-MS	26499836
ABSDF1728	B0VMZ1	Acinetobacter baumannii (strain SDF)	Proteobacteria	150	T	ESIQSHMTTRDYLAS	Large-scale	HTP-MS	26499836
ABSDF1728	B0VMZ1	Acinetobacter baumannii (strain SDF)	Proteobacteria	151	T	SIQSHMTTRDYLASI	Large-scale	HTP-MS	26499836
cmk	B0VN00	Acinetobacter baumannii (strain SDF)	Proteobacteria	12	S	IITIDGPSGSGKGTL	Large-scale	HTP-MS	26499836
cmk	B0VN00	Acinetobacter baumannii (strain SDF)	Proteobacteria	14	S	TIDGPSGSGKGTLAA	Large-scale	HTP-MS	26499836
cmk	B0VN00	Acinetobacter baumannii (strain SDF)	Proteobacteria	2	T	******MTVQIITID	Large-scale	HTP-MS	26499836
cmk	B0VN00	Acinetobacter baumannii (strain SDF)	Proteobacteria	7	T	*MTVQIITIDGPSGS	Large-scale	HTP-MS	26499836
cmk	B0VN00	Acinetobacter baumannii (strain SDF)	Proteobacteria	9	D	TVQIITIDGPSGSGK	Large-scale	HTP-MS	26499836
rpsA	B0VN01	Acinetobacter baumannii (strain SDF)	Proteobacteria	438	S	LGIKQLNSDPFNDFL	Large-scale	HTP-MS	26499836
rpsA	B0VN01	Acinetobacter baumannii (strain SDF)	Proteobacteria	439	D	GIKQLNSDPFNDFLA	Large-scale	HTP-MS	26499836
zapE	B0VN09	Acinetobacter baumannii (strain SDF)	Proteobacteria	10	T	NLKSSHSTAFTPSSP	Large-scale	HTP-MS	26499836
zapE	B0VN09	Acinetobacter baumannii (strain SDF)	Proteobacteria	6	S	**MLNLKSSHSTAFT	Large-scale	HTP-MS	26499836
zapE	B0VN09	Acinetobacter baumannii (strain SDF)	Proteobacteria	7	S	*MLNLKSSHSTAFTP	Large-scale	HTP-MS	26499836
zapE	B0VN09	Acinetobacter baumannii (strain SDF)	Proteobacteria	8	H	MLNLKSSHSTAFTPS	Large-scale	HTP-MS	26499836
zapE	B0VN09	Acinetobacter baumannii (strain SDF)	Proteobacteria	9	S	LNLKSSHSTAFTPSS	Large-scale	HTP-MS	26499836
kup	B0VN34	Acinetobacter baumannii (strain SDF)	Proteobacteria	621	S	NRVVELGSQIEI***	Large-scale	HTP-MS	26499836
ABSDF3378	B0VN61	Acinetobacter baumannii (strain SDF)	Proteobacteria	105	T	SWLFEDRTETWLTTS	Large-scale	HTP-MS	26499836
ABSDF3378	B0VN61	Acinetobacter baumannii (strain SDF)	Proteobacteria	107	T	LFEDRTETWLTTSRS	Large-scale	HTP-MS	26499836
ABSDF3378	B0VN61	Acinetobacter baumannii (strain SDF)	Proteobacteria	110	T	DRTETWLTTSRSRIG	Large-scale	HTP-MS	26499836
ABSDF3378	B0VN61	Acinetobacter baumannii (strain SDF)	Proteobacteria	111	T	RTETWLTTSRSRIGN	Large-scale	HTP-MS	26499836
ABSDF3378	B0VN61	Acinetobacter baumannii (strain SDF)	Proteobacteria	112	S	TETWLTTSRSRIGNF	Large-scale	HTP-MS	26499836
ABSDF3378	B0VN61	Acinetobacter baumannii (strain SDF)	Proteobacteria	114	S	TWLTTSRSRIGNFPI	Large-scale	HTP-MS	26499836
ABSDF3402	B0VN84	Acinetobacter baumannii (strain SDF)	Proteobacteria	10	T	RLNKSETTRQHILDT	Large-scale	HTP-MS	26499836
ABSDF3402	B0VN84	Acinetobacter baumannii (strain SDF)	Proteobacteria	7	S	*MKRLNKSETTRQHI	Large-scale	HTP-MS	26499836
ABSDF3402	B0VN84	Acinetobacter baumannii (strain SDF)	Proteobacteria	9	T	KRLNKSETTRQHILD	Large-scale	HTP-MS	26499836
msuE	B0VNB3	Acinetobacter baumannii (strain SDF)	Proteobacteria	155	D	GVYATDRDFTPEYTV	Large-scale	HTP-MS	26499836
msuE	B0VNB3	Acinetobacter baumannii (strain SDF)	Proteobacteria	157	T	YATDRDFTPEYTVKS	Large-scale	HTP-MS	26499836
msuE	B0VNB3	Acinetobacter baumannii (strain SDF)	Proteobacteria	160	Y	DRDFTPEYTVKSEQL	Large-scale	HTP-MS	26499836
msuE	B0VNB3	Acinetobacter baumannii (strain SDF)	Proteobacteria	161	T	RDFTPEYTVKSEQLS	Large-scale	HTP-MS	26499836
acs	B0VNB8	Acinetobacter baumannii (strain SDF)	Proteobacteria	87	H	LDRHLKEHPHKPAII	Large-scale	HTP-MS	28545444
acs	B0VNB8	Acinetobacter baumannii (strain SDF)	Proteobacteria	89	H	RHLKEHPHKPAIIWE	Large-scale	HTP-MS	28545444
lldD	B0VND0	Acinetobacter baumannii (strain SDF)	Proteobacteria	68	T	ETKLFNETLSMPVAL	Large-scale	HTP-MS	26499836
lldD	B0VND0	Acinetobacter baumannii (strain SDF)	Proteobacteria	70	S	KLFNETLSMPVALAP	Large-scale	HTP-MS	26499836
lldD	B0VND0	Acinetobacter baumannii (strain SDF)	Proteobacteria	81	T	ALAPVGLTGMYARRG	Large-scale	HTP-MS	26499836
lldD	B0VND0	Acinetobacter baumannii (strain SDF)	Proteobacteria	84	Y	PVGLTGMYARRGEVQ	Large-scale	HTP-MS	26499836
prpB	B0VND4	Acinetobacter baumannii (strain SDF)	Proteobacteria	177	Y	AIDRAGAYIEAGADM	Large-scale	HTP-MS	26499836
prpB	B0VND4	Acinetobacter baumannii (strain SDF)	Proteobacteria	183	D	AYIEAGADMLFPEAI	Large-scale	HTP-MS	26499836
prpB	B0VND4	Acinetobacter baumannii (strain SDF)	Proteobacteria	191	T	MLFPEAITELDMYKQ	Large-scale	HTP-MS	26499836
prpB	B0VND4	Acinetobacter baumannii (strain SDF)	Proteobacteria	194	D	PEAITELDMYKQFAQ	Large-scale	HTP-MS	26499836
prpB	B0VND4	Acinetobacter baumannii (strain SDF)	Proteobacteria	196	Y	AITELDMYKQFAQKT	Large-scale	HTP-MS	26499836
lrp	B0VNF4	Acinetobacter baumannii (strain SDF)	Proteobacteria	148	T	VMEEVKETLYLDVSK	Large-scale	HTP-MS	26499836
lrp	B0VNF4	Acinetobacter baumannii (strain SDF)	Proteobacteria	150	Y	EEVKETLYLDVSK**	Large-scale	HTP-MS	26499836
lrp	B0VNF4	Acinetobacter baumannii (strain SDF)	Proteobacteria	152	D	VKETLYLDVSK****	Large-scale	HTP-MS	26499836
lrp	B0VNF4	Acinetobacter baumannii (strain SDF)	Proteobacteria	154	S	ETLYLDVSK******	Large-scale	HTP-MS	26499836
atpA	B0VNK2	Acinetobacter baumannii (strain SDF)	Proteobacteria	270	S	LIIYDDLSKQAVAYR	Large-scale	HTP-MS	26499836
atpD	B0VNK4	Acinetobacter baumannii (strain SDF)	Proteobacteria	332	S	VLSRDIASSGIYPAI	Large-scale	HTP-MS	26499836
atpD	B0VNK4	Acinetobacter baumannii (strain SDF)	Proteobacteria	333	S	LSRDIASSGIYPAID	Large-scale	HTP-MS	26499836
atpD	B0VNK4	Acinetobacter baumannii (strain SDF)	Proteobacteria	343	D	YPAIDPLDSTSRQLD	Large-scale	HTP-MS	26499836
atpD	B0VNK4	Acinetobacter baumannii (strain SDF)	Proteobacteria	344	S	PAIDPLDSTSRQLDP	Large-scale	HTP-MS	26499836
atpD	B0VNK4	Acinetobacter baumannii (strain SDF)	Proteobacteria	345	T	AIDPLDSTSRQLDPL	Large-scale	HTP-MS	26499836
atpD	B0VNK4	Acinetobacter baumannii (strain SDF)	Proteobacteria	346	S	IDPLDSTSRQLDPLV	Large-scale	HTP-MS	26499836
atpD	B0VNK4	Acinetobacter baumannii (strain SDF)	Proteobacteria	52	T	LGDGVVRTIAMGSTE	Large-scale	HTP-MS	26499836
ABSDF0175	B0VNK8	Acinetobacter baumannii (strain SDF)	Proteobacteria	2	T	******MTQSVYHIP	Large-scale	HTP-MS	26499836
ABSDF0175	B0VNK8	Acinetobacter baumannii (strain SDF)	Proteobacteria	4	S	****MTQSVYHIPVK	Large-scale	HTP-MS	26499836
ABSDF0175	B0VNK8	Acinetobacter baumannii (strain SDF)	Proteobacteria	6	Y	**MTQSVYHIPVKTI	Large-scale	HTP-MS	26499836
ABSDF0175	B0VNK8	Acinetobacter baumannii (strain SDF)	Proteobacteria	7	H	*MTQSVYHIPVKTIS	Large-scale	HTP-MS	26499836
ABSDF1856	B0VNW5	Acinetobacter baumannii (strain SDF)	Proteobacteria	121	S	VEKILDTSVNHSLNR	Large-scale	HTP-MS	26499836
ABSDF1856	B0VNW5	Acinetobacter baumannii (strain SDF)	Proteobacteria	124	H	ILDTSVNHSLNRIGL	Large-scale	HTP-MS	26499836
ABSDF1856	B0VNW5	Acinetobacter baumannii (strain SDF)	Proteobacteria	125	S	LDTSVNHSLNRIGLV	Large-scale	HTP-MS	26499836
hupB	B0VNW6	Acinetobacter baumannii (strain SDF)	Proteobacteria	4	S	****MNKSELIDAIA	Large-scale	HTP-MS	26499836
alkM	B0VNW9	Acinetobacter baumannii (strain SDF)	Proteobacteria	17	S	ELMPVPASMREIDRK	Large-scale	HTP-MS	26499836
ABSDF1863	B0VNX2	Acinetobacter baumannii (strain SDF)	Proteobacteria	400	S	ERYDWKKSQLHSRVM	Large-scale	HTP-MS	28545444
ABSDF1863	B0VNX2	Acinetobacter baumannii (strain SDF)	Proteobacteria	403	H	DWKKSQLHSRVMQQA	Large-scale	HTP-MS	28545444
ABSDF1863	B0VNX2	Acinetobacter baumannii (strain SDF)	Proteobacteria	404	S	WKKSQLHSRVMQQAS	Large-scale	HTP-MS	28545444
ABSDF1863	B0VNX2	Acinetobacter baumannii (strain SDF)	Proteobacteria	411	S	SRVMQQASKSMASRY	Large-scale	HTP-MS	28545444
ABSDF3501	B0VP28	Acinetobacter baumannii (strain SDF)	Proteobacteria	140	S	WGRVIFMSSEVGAFT	Large-scale	HTP-MS	26499836
ABSDF3501	B0VP28	Acinetobacter baumannii (strain SDF)	Proteobacteria	141	S	GRVIFMSSEVGAFTP	Large-scale	HTP-MS	26499836
ABSDF3501	B0VP28	Acinetobacter baumannii (strain SDF)	Proteobacteria	147	T	SSEVGAFTPPDMVHY	Large-scale	HTP-MS	26499836
ABSDF3501	B0VP28	Acinetobacter baumannii (strain SDF)	Proteobacteria	150	D	VGAFTPPDMVHYGVS	Large-scale	HTP-MS	26499836
ABSDF3501	B0VP28	Acinetobacter baumannii (strain SDF)	Proteobacteria	153	H	FTPPDMVHYGVSKSA	Large-scale	HTP-MS	26499836
ABSDF3501	B0VP28	Acinetobacter baumannii (strain SDF)	Proteobacteria	154	Y	TPPDMVHYGVSKSAL	Large-scale	HTP-MS	26499836
ABSDF3501	B0VP28	Acinetobacter baumannii (strain SDF)	Proteobacteria	157	S	DMVHYGVSKSALLAV	Large-scale	HTP-MS	26499836
ABSDF3506	B0VP32	Acinetobacter baumannii (strain SDF)	Proteobacteria	188	D	ERLLAQRDHNTMLYL	Large-scale	HTP-MS	26499836
ABSDF3506	B0VP32	Acinetobacter baumannii (strain SDF)	Proteobacteria	189	H	RLLAQRDHNTMLYLN	Large-scale	HTP-MS	26499836
ABSDF3506	B0VP32	Acinetobacter baumannii (strain SDF)	Proteobacteria	191	T	LAQRDHNTMLYLNYN	Large-scale	HTP-MS	26499836
ABSDF3506	B0VP32	Acinetobacter baumannii (strain SDF)	Proteobacteria	194	Y	RDHNTMLYLNYNTGR	Large-scale	HTP-MS	26499836
ABSDF3506	B0VP32	Acinetobacter baumannii (strain SDF)	Proteobacteria	197	Y	NTMLYLNYNTGRRIS	Large-scale	HTP-MS	26499836
ABSDF3506	B0VP32	Acinetobacter baumannii (strain SDF)	Proteobacteria	199	T	MLYLNYNTGRRISAN	Large-scale	HTP-MS	26499836
gshA	B0VP39	Acinetobacter baumannii (strain SDF)	Proteobacteria	10	S	QPTTPSQSVIPAWVD	Large-scale	HTP-MS	26499836
gshA	B0VP39	Acinetobacter baumannii (strain SDF)	Proteobacteria	17	D	SVIPAWVDSSLLQGM	Large-scale	HTP-MS	26499836
gshA	B0VP39	Acinetobacter baumannii (strain SDF)	Proteobacteria	18	S	VIPAWVDSSLLQGML	Large-scale	HTP-MS	26499836
gshA	B0VP39	Acinetobacter baumannii (strain SDF)	Proteobacteria	19	S	IPAWVDSSLLQGMLR	Large-scale	HTP-MS	26499836
gshA	B0VP39	Acinetobacter baumannii (strain SDF)	Proteobacteria	2	S	******MSQPTTPSQ	Large-scale	HTP-MS	26499836
gshA	B0VP39	Acinetobacter baumannii (strain SDF)	Proteobacteria	5	T	***MSQPTTPSQSVI	Large-scale	HTP-MS	26499836
gshA	B0VP39	Acinetobacter baumannii (strain SDF)	Proteobacteria	6	T	**MSQPTTPSQSVIP	Large-scale	HTP-MS	26499836
gshA	B0VP39	Acinetobacter baumannii (strain SDF)	Proteobacteria	8	S	MSQPTTPSQSVIPAW	Large-scale	HTP-MS	26499836
pncB	B0VP54	Acinetobacter baumannii (strain SDF)	Proteobacteria	314	T	KLKIDTKTKMLTFSD	Large-scale	HTP-MS	26499836
pncB	B0VP54	Acinetobacter baumannii (strain SDF)	Proteobacteria	318	T	DTKTKMLTFSDGLNL	Large-scale	HTP-MS	26499836
pncB	B0VP54	Acinetobacter baumannii (strain SDF)	Proteobacteria	320	S	KTKMLTFSDGLNLPK	Large-scale	HTP-MS	26499836
pncB	B0VP54	Acinetobacter baumannii (strain SDF)	Proteobacteria	321	D	TKMLTFSDGLNLPKA	Large-scale	HTP-MS	26499836
ABSDF0205	B0VP87	Acinetobacter baumannii (strain SDF)	Proteobacteria	400	H	LPYARLPHPAYGDAR	Large-scale	HTP-MS	26499836
ABSDF0205	B0VP87	Acinetobacter baumannii (strain SDF)	Proteobacteria	403	Y	ARLPHPAYGDARFPA	Large-scale	HTP-MS	26499836
ABSDF0205	B0VP87	Acinetobacter baumannii (strain SDF)	Proteobacteria	405	D	LPHPAYGDARFPAFD	Large-scale	HTP-MS	26499836
ABSDF0206	B0VP88	Acinetobacter baumannii (strain SDF)	Proteobacteria	56	T	QTVLPKFTVLAHVSF	Large-scale	HTP-MS	26499836
ABSDF0206	B0VP88	Acinetobacter baumannii (strain SDF)	Proteobacteria	60	H	PKFTVLAHVSFDALL	Large-scale	HTP-MS	26499836
ABSDF0206	B0VP88	Acinetobacter baumannii (strain SDF)	Proteobacteria	62	S	FTVLAHVSFDALLTT	Large-scale	HTP-MS	26499836
ABSDF0206	B0VP88	Acinetobacter baumannii (strain SDF)	Proteobacteria	64	D	VLAHVSFDALLTTKY	Large-scale	HTP-MS	26499836
ABSDF0206	B0VP88	Acinetobacter baumannii (strain SDF)	Proteobacteria	68	T	VSFDALLTTKYAHTR	Large-scale	HTP-MS	26499836
ABSDF0206	B0VP88	Acinetobacter baumannii (strain SDF)	Proteobacteria	69	T	SFDALLTTKYAHTRR	Large-scale	HTP-MS	26499836
parC	B0VP98	Acinetobacter baumannii (strain SDF)	Proteobacteria	2	T	******MTSLAHHAT	Large-scale	HTP-MS	28545444
parC	B0VP98	Acinetobacter baumannii (strain SDF)	Proteobacteria	3	S	*****MTSLAHHATE	Large-scale	HTP-MS	28545444
parC	B0VP98	Acinetobacter baumannii (strain SDF)	Proteobacteria	6	H	**MTSLAHHATENRS	Large-scale	HTP-MS	28545444
parC	B0VP98	Acinetobacter baumannii (strain SDF)	Proteobacteria	7	H	*MTSLAHHATENRSV	Large-scale	HTP-MS	28545444
parC	B0VP98	Acinetobacter baumannii (strain SDF)	Proteobacteria	9	T	TSLAHHATENRSVAE	Large-scale	HTP-MS	28545444
hisF	B0VPA7	Acinetobacter baumannii (strain SDF)	Proteobacteria	154	T	THGGRKPTGIDAIEW	Large-scale	HTP-MS	26499836
hisF	B0VPA7	Acinetobacter baumannii (strain SDF)	Proteobacteria	157	D	GRKPTGIDAIEWAVK	Large-scale	HTP-MS	26499836
ABSDF0231	B0VPB1	Acinetobacter baumannii (strain SDF)	Proteobacteria	134	Y	LNDNRPMYQP*****	Large-scale	HTP-MS	26499836
ABSDF0259	B0VPD8	Acinetobacter baumannii (strain SDF)	Proteobacteria	73	Y	QPGIKIGYLEQEPPL	Large-scale	HTP-MS	26499836
ABSDF0259	B0VPD8	Acinetobacter baumannii (strain SDF)	Proteobacteria	81	D	LEQEPPLDPTKDVRG	Large-scale	HTP-MS	26499836
ABSDF0259	B0VPD8	Acinetobacter baumannii (strain SDF)	Proteobacteria	83	T	QEPPLDPTKDVRGNV	Large-scale	HTP-MS	26499836
ABSDF0271	B0VPF0	Acinetobacter baumannii (strain SDF)	Proteobacteria	89	D	LAAGTVRDMVSETSE	Large-scale	HTP-MS	26499836
ABSDF0271	B0VPF0	Acinetobacter baumannii (strain SDF)	Proteobacteria	92	S	GTVRDMVSETSETAR	Large-scale	HTP-MS	26499836
ABSDF0271	B0VPF0	Acinetobacter baumannii (strain SDF)	Proteobacteria	94	T	VRDMVSETSETARQV	Large-scale	HTP-MS	26499836
ABSDF0271	B0VPF0	Acinetobacter baumannii (strain SDF)	Proteobacteria	95	S	RDMVSETSETARQVA	Large-scale	HTP-MS	26499836
ABSDF0271	B0VPF0	Acinetobacter baumannii (strain SDF)	Proteobacteria	97	T	MVSETSETARQVALI	Large-scale	HTP-MS	26499836
mraY	B0VPG4	Acinetobacter baumannii (strain SDF)	Proteobacteria	53	Y	RKLQALKYGQAVSSF	Large-scale	HTP-MS	26499836
ABSDF0292	B0VPG9	Acinetobacter baumannii (strain SDF)	Proteobacteria	112	S	KGLGRALSESVTGSD	Large-scale	HTP-MS	26499836
ABSDF0292	B0VPG9	Acinetobacter baumannii (strain SDF)	Proteobacteria	114	S	LGRALSESVTGSDVQ	Large-scale	HTP-MS	26499836
ABSDF0292	B0VPG9	Acinetobacter baumannii (strain SDF)	Proteobacteria	116	T	RALSESVTGSDVQTG	Large-scale	HTP-MS	26499836
ABSDF0292	B0VPG9	Acinetobacter baumannii (strain SDF)	Proteobacteria	118	S	LSESVTGSDVQTGGS	Large-scale	HTP-MS	26499836
ABSDF0292	B0VPG9	Acinetobacter baumannii (strain SDF)	Proteobacteria	119	D	SESVTGSDVQTGGST	Large-scale	HTP-MS	26499836
ABSDF0292	B0VPG9	Acinetobacter baumannii (strain SDF)	Proteobacteria	122	T	VTGSDVQTGGSTITM	Large-scale	HTP-MS	26499836
ABSDF0292	B0VPG9	Acinetobacter baumannii (strain SDF)	Proteobacteria	125	S	SDVQTGGSTITMQVA	Large-scale	HTP-MS	26499836
ABSDF0292	B0VPG9	Acinetobacter baumannii (strain SDF)	Proteobacteria	126	T	DVQTGGSTITMQVAK	Large-scale	HTP-MS	26499836
ABSDF0292	B0VPG9	Acinetobacter baumannii (strain SDF)	Proteobacteria	128	T	QTGGSTITMQVAKNY	Large-scale	HTP-MS	26499836
ABSDF0293	B0VPH0	Acinetobacter baumannii (strain SDF)	Proteobacteria	4	D	****MGVDISSTSVK	Large-scale	HTP-MS	26499836
ABSDF0293	B0VPH0	Acinetobacter baumannii (strain SDF)	Proteobacteria	6	S	**MGVDISSTSVKLL	Large-scale	HTP-MS	26499836
ABSDF0293	B0VPH0	Acinetobacter baumannii (strain SDF)	Proteobacteria	7	S	*MGVDISSTSVKLLE	Large-scale	HTP-MS	26499836
ABSDF0293	B0VPH0	Acinetobacter baumannii (strain SDF)	Proteobacteria	79	T	TSTVIHKTIEMDADM	Large-scale	HTP-MS	26499836
ABSDF0293	B0VPH0	Acinetobacter baumannii (strain SDF)	Proteobacteria	8	T	MGVDISSTSVKLLEL	Large-scale	HTP-MS	26499836
ABSDF0293	B0VPH0	Acinetobacter baumannii (strain SDF)	Proteobacteria	83	D	IHKTIEMDADMSDDE	Large-scale	HTP-MS	26499836
ABSDF0293	B0VPH0	Acinetobacter baumannii (strain SDF)	Proteobacteria	85	D	KTIEMDADMSDDERE	Large-scale	HTP-MS	26499836
ABSDF0293	B0VPH0	Acinetobacter baumannii (strain SDF)	Proteobacteria	87	S	IEMDADMSDDEREVQ	Large-scale	HTP-MS	26499836
ABSDF0293	B0VPH0	Acinetobacter baumannii (strain SDF)	Proteobacteria	88	D	EMDADMSDDEREVQI	Large-scale	HTP-MS	26499836
ABSDF0293	B0VPH0	Acinetobacter baumannii (strain SDF)	Proteobacteria	89	D	MDADMSDDEREVQIR	Large-scale	HTP-MS	26499836
ABSDF0293	B0VPH0	Acinetobacter baumannii (strain SDF)	Proteobacteria	9	S	GVDISSTSVKLLELS	Large-scale	HTP-MS	26499836
ABSDF0296	B0VPH3	Acinetobacter baumannii (strain SDF)	Proteobacteria	10	S	QDELQELSLEQLSAK	Large-scale	HTP-MS	26499836
ABSDF0296	B0VPH3	Acinetobacter baumannii (strain SDF)	Proteobacteria	15	S	ELSLEQLSAKKKKFN	Large-scale	HTP-MS	26499836
ABSDF0296	B0VPH3	Acinetobacter baumannii (strain SDF)	Proteobacteria	2	S	******MSQDELQEL	Large-scale	HTP-MS	26499836
ABSDF0296	B0VPH3	Acinetobacter baumannii (strain SDF)	Proteobacteria	4	D	****MSQDELQELSL	Large-scale	HTP-MS	26499836
ABSDF1898	B0VPK0	Acinetobacter baumannii (strain SDF)	Proteobacteria	132	H	FNILTYKHVPDWFNS	Large-scale	HTP-MS	26499836
ABSDF1898	B0VPK0	Acinetobacter baumannii (strain SDF)	Proteobacteria	135	D	LTYKHVPDWFNSKFW	Large-scale	HTP-MS	26499836
ABSDF1898	B0VPK0	Acinetobacter baumannii (strain SDF)	Proteobacteria	139	S	HVPDWFNSKFWANPE	Large-scale	HTP-MS	26499836
ABSDF1906	B0VPK8	Acinetobacter baumannii (strain SDF)	Proteobacteria	45	D	TKDGSSVDPADDGTR	Large-scale	HTP-MS	28545444
ABSDF1906	B0VPK8	Acinetobacter baumannii (strain SDF)	Proteobacteria	48	D	GSSVDPADDGTRHIR	Large-scale	HTP-MS	28545444
ABSDF1906	B0VPK8	Acinetobacter baumannii (strain SDF)	Proteobacteria	49	D	SSVDPADDGTRHIRP	Large-scale	HTP-MS	28545444
ABSDF1906	B0VPK8	Acinetobacter baumannii (strain SDF)	Proteobacteria	51	T	VDPADDGTRHIRPED	Large-scale	HTP-MS	28545444
ABSDF1906	B0VPK8	Acinetobacter baumannii (strain SDF)	Proteobacteria	53	H	PADDGTRHIRPEDGD	Large-scale	HTP-MS	28545444
ABSDF1906	B0VPK8	Acinetobacter baumannii (strain SDF)	Proteobacteria	58	D	TRHIRPEDGDPIEID	Large-scale	HTP-MS	28545444
ABSDF1906	B0VPK8	Acinetobacter baumannii (strain SDF)	Proteobacteria	60	D	HIRPEDGDPIEIDE*	Large-scale	HTP-MS	28545444
ABSDF1910	B0VPL2	Acinetobacter baumannii (strain SDF)	Proteobacteria	166	D	QAIEVIRDPSHVRNY	Large-scale	HTP-MS	28545444
ABSDF1910	B0VPL2	Acinetobacter baumannii (strain SDF)	Proteobacteria	168	S	IEVIRDPSHVRNYSI	Large-scale	HTP-MS	28545444
ABSDF1910	B0VPL2	Acinetobacter baumannii (strain SDF)	Proteobacteria	169	H	EVIRDPSHVRNYSIK	Large-scale	HTP-MS	28545444
ABSDF1910	B0VPL2	Acinetobacter baumannii (strain SDF)	Proteobacteria	173	Y	DPSHVRNYSIKDWVH	Large-scale	HTP-MS	28545444
ABSDF1910	B0VPL2	Acinetobacter baumannii (strain SDF)	Proteobacteria	174	S	PSHVRNYSIKDWVHF	Large-scale	HTP-MS	28545444
ABSDF1911	B0VPL3	Acinetobacter baumannii (strain SDF)	Proteobacteria	12	S	KSLVSEQSQIKHLST	Large-scale	HTP-MS	26499836
ABSDF1911	B0VPL3	Acinetobacter baumannii (strain SDF)	Proteobacteria	16	H	SEQSQIKHLSTRLFR	Large-scale	HTP-MS	26499836
ABSDF1911	B0VPL3	Acinetobacter baumannii (strain SDF)	Proteobacteria	18	S	QSQIKHLSTRLFRPQ	Large-scale	HTP-MS	26499836
ABSDF1911	B0VPL3	Acinetobacter baumannii (strain SDF)	Proteobacteria	19	T	SQIKHLSTRLFRPQT	Large-scale	HTP-MS	26499836
ABSDF1911	B0VPL3	Acinetobacter baumannii (strain SDF)	Proteobacteria	6	S	**MKRLKSLVSEQSQ	Large-scale	HTP-MS	26499836
ABSDF1911	B0VPL3	Acinetobacter baumannii (strain SDF)	Proteobacteria	9	S	KRLKSLVSEQSQIKH	Large-scale	HTP-MS	26499836
metZ	B0VPL4	Acinetobacter baumannii (strain SDF)	Proteobacteria	71	T	GNIYSRFTNPTVSMF	Large-scale	HTP-MS	26499836
metZ	B0VPL4	Acinetobacter baumannii (strain SDF)	Proteobacteria	74	T	YSRFTNPTVSMFEKR	Large-scale	HTP-MS	26499836
metZ	B0VPL4	Acinetobacter baumannii (strain SDF)	Proteobacteria	76	S	RFTNPTVSMFEKRLA	Large-scale	HTP-MS	26499836
aroC	B0VPN2	Acinetobacter baumannii (strain SDF)	Proteobacteria	126	S	DYRGGGRSSARETAM	Large-scale	HTP-MS	26499836
aroC	B0VPN2	Acinetobacter baumannii (strain SDF)	Proteobacteria	127	S	YRGGGRSSARETAMR	Large-scale	HTP-MS	26499836
aroC	B0VPN2	Acinetobacter baumannii (strain SDF)	Proteobacteria	131	T	GRSSARETAMRVAAG	Large-scale	HTP-MS	26499836
antB	B0VPS1	Acinetobacter baumannii (strain SDF)	Proteobacteria	10	S	QELHFAVSQFLYKKA	Large-scale	HTP-MS	26499836
antB	B0VPS1	Acinetobacter baumannii (strain SDF)	Proteobacteria	14	Y	FAVSQFLYKKAELCD	Large-scale	HTP-MS	26499836
antB	B0VPS1	Acinetobacter baumannii (strain SDF)	Proteobacteria	2	S	******MSQELHFAV	Large-scale	HTP-MS	26499836
antB	B0VPS1	Acinetobacter baumannii (strain SDF)	Proteobacteria	6	H	**MSQELHFAVSQFL	Large-scale	HTP-MS	26499836
ABSDF3628	B0VPZ3	Acinetobacter baumannii (strain SDF)	Proteobacteria	87	S	NEVVMVNSVYSKLYF	Large-scale	HTP-MS	26499836
ABSDF3628	B0VPZ3	Acinetobacter baumannii (strain SDF)	Proteobacteria	89	Y	VVMVNSVYSKLYFSC	Large-scale	HTP-MS	26499836
ABSDF3628	B0VPZ3	Acinetobacter baumannii (strain SDF)	Proteobacteria	90	S	VMVNSVYSKLYFSCR	Large-scale	HTP-MS	26499836
ABSDF3639	B0VQ03	Acinetobacter baumannii (strain SDF)	Proteobacteria	244	S	AGYVREVSPAADQSR	Large-scale	HTP-MS	26499836
ABSDF3639	B0VQ03	Acinetobacter baumannii (strain SDF)	Proteobacteria	248	D	REVSPAADQSRTFTV	Large-scale	HTP-MS	26499836
ABSDF3639	B0VQ03	Acinetobacter baumannii (strain SDF)	Proteobacteria	250	S	VSPAADQSRTFTVKV	Large-scale	HTP-MS	26499836
ABSDF3639	B0VQ03	Acinetobacter baumannii (strain SDF)	Proteobacteria	252	T	PAADQSRTFTVKVAL	Large-scale	HTP-MS	26499836
ABSDF3639	B0VQ03	Acinetobacter baumannii (strain SDF)	Proteobacteria	254	T	ADQSRTFTVKVALKE	Large-scale	HTP-MS	26499836
ppc	B0VQ05	Acinetobacter baumannii (strain SDF)	Proteobacteria	199	H	QTDEIRQHRPTPVDE	Large-scale	HTP-MS	26499836
ppc	B0VQ05	Acinetobacter baumannii (strain SDF)	Proteobacteria	202	T	EIRQHRPTPVDEAKW	Large-scale	HTP-MS	26499836
ppc	B0VQ05	Acinetobacter baumannii (strain SDF)	Proteobacteria	205	D	QHRPTPVDEAKWGFA	Large-scale	HTP-MS	26499836
ABSDF0309	B0VQ41	Acinetobacter baumannii (strain SDF)	Proteobacteria	12	T	SETTQIITQPKIEES	Large-scale	HTP-MS	26499836
ABSDF0309	B0VQ41	Acinetobacter baumannii (strain SDF)	Proteobacteria	3	T	*****MVTTSETTQI	Large-scale	HTP-MS	26499836
ABSDF0309	B0VQ41	Acinetobacter baumannii (strain SDF)	Proteobacteria	4	T	****MVTTSETTQII	Large-scale	HTP-MS	26499836
ABSDF0309	B0VQ41	Acinetobacter baumannii (strain SDF)	Proteobacteria	5	S	***MVTTSETTQIIT	Large-scale	HTP-MS	26499836
ABSDF0309	B0VQ41	Acinetobacter baumannii (strain SDF)	Proteobacteria	7	T	*MVTTSETTQIITQP	Large-scale	HTP-MS	26499836
ABSDF0309	B0VQ41	Acinetobacter baumannii (strain SDF)	Proteobacteria	8	T	MVTTSETTQIITQPK	Large-scale	HTP-MS	26499836
gmk	B0VQ52	Acinetobacter baumannii (strain SDF)	Proteobacteria	12	S	LFVVSAASGTGKTSL	Large-scale	HTP-MS	26499836
gmk	B0VQ52	Acinetobacter baumannii (strain SDF)	Proteobacteria	14	T	VVSAASGTGKTSLVK	Large-scale	HTP-MS	26499836
gmk	B0VQ52	Acinetobacter baumannii (strain SDF)	Proteobacteria	2	S	******MSGLLFVVS	Large-scale	HTP-MS	26499836
gmk	B0VQ52	Acinetobacter baumannii (strain SDF)	Proteobacteria	9	S	SGLLFVVSAASGTGK	Large-scale	HTP-MS	26499836
ispH	B0VQ53	Acinetobacter baumannii (strain SDF)	Proteobacteria	100	T	DATCPLVTKVHIEVT	Large-scale	HTP-MS	26499836
ispH	B0VQ53	Acinetobacter baumannii (strain SDF)	Proteobacteria	93	D	RRGLKVFDATCPLVT	Large-scale	HTP-MS	26499836
ispH	B0VQ53	Acinetobacter baumannii (strain SDF)	Proteobacteria	95	T	GLKVFDATCPLVTKV	Large-scale	HTP-MS	26499836
ABSDF0345	B0VQ75	Acinetobacter baumannii (strain SDF)	Proteobacteria	357	T	DPEPMPKTTMIYDSD	Large-scale	HTP-MS	26499836
ABSDF0345	B0VQ75	Acinetobacter baumannii (strain SDF)	Proteobacteria	358	T	PEPMPKTTMIYDSDD	Large-scale	HTP-MS	26499836
ABSDF0345	B0VQ75	Acinetobacter baumannii (strain SDF)	Proteobacteria	361	Y	MPKTTMIYDSDDDLP	Large-scale	HTP-MS	26499836
ABSDF0345	B0VQ75	Acinetobacter baumannii (strain SDF)	Proteobacteria	362	D	PKTTMIYDSDDDLPP	Large-scale	HTP-MS	26499836
ABSDF0345	B0VQ75	Acinetobacter baumannii (strain SDF)	Proteobacteria	363	S	KTTMIYDSDDDLPPS	Large-scale	HTP-MS	26499836
ABSDF0345	B0VQ75	Acinetobacter baumannii (strain SDF)	Proteobacteria	364	D	TTMIYDSDDDLPPSK	Large-scale	HTP-MS	26499836
ABSDF0345	B0VQ75	Acinetobacter baumannii (strain SDF)	Proteobacteria	365	D	TMIYDSDDDLPPSKN	Large-scale	HTP-MS	26499836
ABSDF0345	B0VQ75	Acinetobacter baumannii (strain SDF)	Proteobacteria	366	D	MIYDSDDDLPPSKN*	Large-scale	HTP-MS	26499836
ABSDF0345	B0VQ75	Acinetobacter baumannii (strain SDF)	Proteobacteria	370	S	SDDDLPPSKN*****	Large-scale	HTP-MS	26499836
gdh	B0VQ84	Acinetobacter baumannii (strain SDF)	Proteobacteria	386	D	KLMVQAMDDVWNTAN	Large-scale	HTP-MS	26499836
gdh	B0VQ84	Acinetobacter baumannii (strain SDF)	Proteobacteria	387	D	LMVQAMDDVWNTANK	Large-scale	HTP-MS	26499836
gdh	B0VQ84	Acinetobacter baumannii (strain SDF)	Proteobacteria	391	T	AMDDVWNTANKNACT	Large-scale	HTP-MS	26499836
ABSDF0367	B0VQ97	Acinetobacter baumannii (strain SDF)	Proteobacteria	51	T	EGKSLKLTPSGEIFL	Large-scale	HTP-MS	26499836
ABSDF0367	B0VQ97	Acinetobacter baumannii (strain SDF)	Proteobacteria	53	S	KSLKLTPSGEIFLDY	Large-scale	HTP-MS	26499836
ABSDF0367	B0VQ97	Acinetobacter baumannii (strain SDF)	Proteobacteria	59	D	PSGEIFLDYCHKILA	Large-scale	HTP-MS	26499836
ABSDF0367	B0VQ97	Acinetobacter baumannii (strain SDF)	Proteobacteria	60	Y	SGEIFLDYCHKILAL	Large-scale	HTP-MS	26499836
ABSDF0367	B0VQ97	Acinetobacter baumannii (strain SDF)	Proteobacteria	62	H	EIFLDYCHKILALCD	Large-scale	HTP-MS	26499836
eno	B0VQI4	Acinetobacter baumannii (strain SDF)	Proteobacteria	373	S	TTVISHRSGETEDST	Large-scale	HTP-MS	26499836
eno	B0VQI4	Acinetobacter baumannii (strain SDF)	Proteobacteria	376	T	ISHRSGETEDSTIAD	Large-scale	HTP-MS	26499836
kdsA	B0VQI5	Acinetobacter baumannii (strain SDF)	Proteobacteria	2	S	******MSQLKPQEV	Large-scale	HTP-MS	26499836
pyrG	B0VQI6	Acinetobacter baumannii (strain SDF)	Proteobacteria	169	T	VELGHKRTMLMHLTL	Large-scale	HTP-MS	26499836
pyrG	B0VQI6	Acinetobacter baumannii (strain SDF)	Proteobacteria	173	H	HKRTMLMHLTLLPYI	Large-scale	HTP-MS	26499836
pyrG	B0VQI6	Acinetobacter baumannii (strain SDF)	Proteobacteria	175	T	RTMLMHLTLLPYIKS	Large-scale	HTP-MS	26499836
pyrG	B0VQI6	Acinetobacter baumannii (strain SDF)	Proteobacteria	179	Y	MHLTLLPYIKSAAEL	Large-scale	HTP-MS	26499836
aro	B0VQJ8	Acinetobacter baumannii (strain SDF)	Proteobacteria	11	S	LNTLLTQSNTKETPV	Large-scale	HTP-MS	26499836
aro	B0VQJ8	Acinetobacter baumannii (strain SDF)	Proteobacteria	13	T	TLLTQSNTKETPVSL	Large-scale	HTP-MS	26499836
aro	B0VQJ8	Acinetobacter baumannii (strain SDF)	Proteobacteria	6	T	**MNALNTLLTQSNT	Large-scale	HTP-MS	26499836
aro	B0VQJ8	Acinetobacter baumannii (strain SDF)	Proteobacteria	9	T	NALNTLLTQSNTKET	Large-scale	HTP-MS	26499836
ilvA	B0VQK7	Acinetobacter baumannii (strain SDF)	Proteobacteria	339	Y	GEQREAIYAVTLSEE	Large-scale	HTP-MS	26499836
ilvA	B0VQK7	Acinetobacter baumannii (strain SDF)	Proteobacteria	342	T	REAIYAVTLSEEKGA	Large-scale	HTP-MS	26499836
ilvA	B0VQK7	Acinetobacter baumannii (strain SDF)	Proteobacteria	344	S	AIYAVTLSEEKGAFL	Large-scale	HTP-MS	26499836
ABSDF2061	B0VQL2	Acinetobacter baumannii (strain SDF)	Proteobacteria	627	S	VDDKDKISAWLTLTT	Large-scale	HTP-MS	26499836
ABSDF2061	B0VQL2	Acinetobacter baumannii (strain SDF)	Proteobacteria	631	T	DKISAWLTLTTKSLT	Large-scale	HTP-MS	26499836
ABSDF2061	B0VQL2	Acinetobacter baumannii (strain SDF)	Proteobacteria	633	T	ISAWLTLTTKSLTQK	Large-scale	HTP-MS	26499836
ABSDF2061	B0VQL2	Acinetobacter baumannii (strain SDF)	Proteobacteria	634	T	SAWLTLTTKSLTQKF	Large-scale	HTP-MS	26499836
cydB	B0VQM1	Acinetobacter baumannii (strain SDF)	Proteobacteria	381	Y	ESNSHSLY*******	Large-scale	HTP-MS	26499836
ftsY	B0VQN1	Acinetobacter baumannii (strain SDF)	Proteobacteria	14	D	MQNKFLIDAEIGDDD	Large-scale	HTP-MS	26499836
ftsY	B0VQN1	Acinetobacter baumannii (strain SDF)	Proteobacteria	19	D	LIDAEIGDDDVTLPN	Large-scale	HTP-MS	26499836
ftsY	B0VQN1	Acinetobacter baumannii (strain SDF)	Proteobacteria	20	D	IDAEIGDDDVTLPNL	Large-scale	HTP-MS	26499836
ftsY	B0VQN1	Acinetobacter baumannii (strain SDF)	Proteobacteria	21	D	DAEIGDDDVTLPNLP	Large-scale	HTP-MS	26499836
ftsY	B0VQN1	Acinetobacter baumannii (strain SDF)	Proteobacteria	23	T	EIGDDDVTLPNLPAI	Large-scale	HTP-MS	26499836
ftsY	B0VQN1	Acinetobacter baumannii (strain SDF)	Proteobacteria	31	D	LPNLPAIDVPIVESP	Large-scale	HTP-MS	26499836
ftsY	B0VQN1	Acinetobacter baumannii (strain SDF)	Proteobacteria	37	S	IDVPIVESPVKQEVK	Large-scale	HTP-MS	26499836
rnr	B0VQV5	Acinetobacter baumannii (strain SDF)	Proteobacteria	739	T	RAPRTTKTSTQATEE	Large-scale	HTP-MS	26499836
rnr	B0VQV5	Acinetobacter baumannii (strain SDF)	Proteobacteria	740	S	APRTTKTSTQATEEV	Large-scale	HTP-MS	26499836
rnr	B0VQV5	Acinetobacter baumannii (strain SDF)	Proteobacteria	741	T	PRTTKTSTQATEEVF	Large-scale	HTP-MS	26499836
rnr	B0VQV5	Acinetobacter baumannii (strain SDF)	Proteobacteria	744	T	TKTSTQATEEVFGKP	Large-scale	HTP-MS	26499836
rnr	B0VQV5	Acinetobacter baumannii (strain SDF)	Proteobacteria	752	S	EEVFGKPSVSTDGEK	Large-scale	HTP-MS	26499836
rnr	B0VQV5	Acinetobacter baumannii (strain SDF)	Proteobacteria	754	S	VFGKPSVSTDGEKPV	Large-scale	HTP-MS	26499836
rnr	B0VQV5	Acinetobacter baumannii (strain SDF)	Proteobacteria	755	T	FGKPSVSTDGEKPVR	Large-scale	HTP-MS	26499836
rnr	B0VQV5	Acinetobacter baumannii (strain SDF)	Proteobacteria	756	D	GKPSVSTDGEKPVRK	Large-scale	HTP-MS	26499836
xpt	B0VQW4	Acinetobacter baumannii (strain SDF)	Proteobacteria	126	T	VFSFTKQTESTIAIS	Large-scale	HTP-MS	26499836
xpt	B0VQW4	Acinetobacter baumannii (strain SDF)	Proteobacteria	128	S	SFTKQTESTIAISNK	Large-scale	HTP-MS	26499836
xpt	B0VQW4	Acinetobacter baumannii (strain SDF)	Proteobacteria	129	T	FTKQTESTIAISNKH	Large-scale	HTP-MS	26499836
xpt	B0VQW4	Acinetobacter baumannii (strain SDF)	Proteobacteria	133	S	TESTIAISNKHINSS	Large-scale	HTP-MS	26499836
ABSDF0481	B0VQX4	Acinetobacter baumannii (strain SDF)	Proteobacteria	43	H	NVQGYVMHVQMTPAV	Large-scale	HTP-MS	26499836
ABSDF0481	B0VQX4	Acinetobacter baumannii (strain SDF)	Proteobacteria	47	T	YVMHVQMTPAVCALD	Large-scale	HTP-MS	26499836
ABSDF0481	B0VQX4	Acinetobacter baumannii (strain SDF)	Proteobacteria	54	D	TPAVCALDPSKQKQR	Large-scale	HTP-MS	26499836
ABSDF0481	B0VQX4	Acinetobacter baumannii (strain SDF)	Proteobacteria	56	S	AVCALDPSKQKQRKC	Large-scale	HTP-MS	26499836
ABSDF2086	B0VQZ5	Acinetobacter baumannii (strain SDF)	Proteobacteria	11	S	LSNLQPVSKDLMIKI	Large-scale	HTP-MS	26499836
ABSDF2086	B0VQZ5	Acinetobacter baumannii (strain SDF)	Proteobacteria	3	S	*****MNSLSNLQPV	Large-scale	HTP-MS	26499836
ABSDF2086	B0VQZ5	Acinetobacter baumannii (strain SDF)	Proteobacteria	5	S	***MNSLSNLQPVSK	Large-scale	HTP-MS	26499836
ABSDF2097	B0VR06	Acinetobacter baumannii (strain SDF)	Proteobacteria	67	S	QLMMLRKSDVVSTRR	Large-scale	HTP-MS	26499836
ABSDF2097	B0VR06	Acinetobacter baumannii (strain SDF)	Proteobacteria	68	D	LMMLRKSDVVSTRRD	Large-scale	HTP-MS	26499836
ABSDF2097	B0VR06	Acinetobacter baumannii (strain SDF)	Proteobacteria	71	S	LRKSDVVSTRRDGKQ	Large-scale	HTP-MS	26499836
ABSDF2097	B0VR06	Acinetobacter baumannii (strain SDF)	Proteobacteria	72	T	RKSDVVSTRRDGKQI	Large-scale	HTP-MS	26499836
ABSDF2103	B0VR12	Acinetobacter baumannii (strain SDF)	Proteobacteria	84	S	IGTQMRISIHGFIGY	Large-scale	HTP-MS	26499836
ABSDF2103	B0VR12	Acinetobacter baumannii (strain SDF)	Proteobacteria	86	H	TQMRISIHGFIGYAI	Large-scale	HTP-MS	26499836
ABSDF2103	B0VR12	Acinetobacter baumannii (strain SDF)	Proteobacteria	91	Y	SIHGFIGYAIMTAKD	Large-scale	HTP-MS	26499836
ABSDF2103	B0VR12	Acinetobacter baumannii (strain SDF)	Proteobacteria	95	T	FIGYAIMTAKDITEA	Large-scale	HTP-MS	26499836
lrp	B0VR17	Acinetobacter baumannii (strain SDF)	Proteobacteria	142	S	PGVKETRSYPVMQVV	Large-scale	HTP-MS	26499836
lrp	B0VR17	Acinetobacter baumannii (strain SDF)	Proteobacteria	143	Y	GVKETRSYPVMQVVK	Large-scale	HTP-MS	26499836
lrp	B0VR17	Acinetobacter baumannii (strain SDF)	Proteobacteria	151	D	PVMQVVKDSSKIKIK	Large-scale	HTP-MS	26499836
lrp	B0VR17	Acinetobacter baumannii (strain SDF)	Proteobacteria	152	S	VMQVVKDSSKIKIKT	Large-scale	HTP-MS	26499836
lrp	B0VR17	Acinetobacter baumannii (strain SDF)	Proteobacteria	153	S	MQVVKDSSKIKIKTK	Large-scale	HTP-MS	26499836
putA	B0VR18	Acinetobacter baumannii (strain SDF)	Proteobacteria	393	D	AQIEGMDDYPVFTRK	Large-scale	HTP-MS	26499836
putA	B0VR18	Acinetobacter baumannii (strain SDF)	Proteobacteria	394	Y	QIEGMDDYPVFTRKV	Large-scale	HTP-MS	26499836
putA	B0VR18	Acinetobacter baumannii (strain SDF)	Proteobacteria	398	T	MDDYPVFTRKVHTDL	Large-scale	HTP-MS	26499836
ABSDF2116	B0VR25	Acinetobacter baumannii (strain SDF)	Proteobacteria	176	T	QAKMNIPTYQFLREK	Large-scale	HTP-MS	26499836
ABSDF2116	B0VR25	Acinetobacter baumannii (strain SDF)	Proteobacteria	177	Y	AKMNIPTYQFLREKA	Large-scale	HTP-MS	26499836
ABSDF2153	B0VR59	Acinetobacter baumannii (strain SDF)	Proteobacteria	35	S	LSERINLSVSSVHRR	Large-scale	HTP-MS	26499836
ABSDF2153	B0VR59	Acinetobacter baumannii (strain SDF)	Proteobacteria	37	S	ERINLSVSSVHRRIK	Large-scale	HTP-MS	26499836
ABSDF2153	B0VR59	Acinetobacter baumannii (strain SDF)	Proteobacteria	38	S	RINLSVSSVHRRIKH	Large-scale	HTP-MS	26499836
ABSDF2153	B0VR59	Acinetobacter baumannii (strain SDF)	Proteobacteria	40	H	NLSVSSVHRRIKHLI	Large-scale	HTP-MS	26499836
purT	B0VR79	Acinetobacter baumannii (strain SDF)	Proteobacteria	11	S	TLGTPLQSSAFKVLL	Large-scale	HTP-MS	26499836
purT	B0VR79	Acinetobacter baumannii (strain SDF)	Proteobacteria	12	S	LGTPLQSSAFKVLLL	Large-scale	HTP-MS	26499836
purT	B0VR79	Acinetobacter baumannii (strain SDF)	Proteobacteria	2	S	******MSVTLGTPL	Large-scale	HTP-MS	26499836
purT	B0VR79	Acinetobacter baumannii (strain SDF)	Proteobacteria	4	T	****MSVTLGTPLQS	Large-scale	HTP-MS	26499836
purT	B0VR79	Acinetobacter baumannii (strain SDF)	Proteobacteria	7	T	*MSVTLGTPLQSSAF	Large-scale	HTP-MS	26499836
glnE	B0VRB4	Acinetobacter baumannii (strain SDF)	Proteobacteria	873	S	YLSERAESHRLALAN	Large-scale	HTP-MS	26499836
glnE	B0VRB4	Acinetobacter baumannii (strain SDF)	Proteobacteria	874	H	LSERAESHRLALANQ	Large-scale	HTP-MS	26499836
glnE	B0VRB4	Acinetobacter baumannii (strain SDF)	Proteobacteria	882	S	RLALANQSMQVSAAD	Large-scale	HTP-MS	26499836
glnE	B0VRB4	Acinetobacter baumannii (strain SDF)	Proteobacteria	886	S	ANQSMQVSAADWRST	Large-scale	HTP-MS	26499836
glnE	B0VRB4	Acinetobacter baumannii (strain SDF)	Proteobacteria	889	D	SMQVSAADWRSTRAV	Large-scale	HTP-MS	26499836
glnE	B0VRB4	Acinetobacter baumannii (strain SDF)	Proteobacteria	892	S	VSAADWRSTRAVVCN	Large-scale	HTP-MS	26499836
glnE	B0VRB4	Acinetobacter baumannii (strain SDF)	Proteobacteria	893	T	SAADWRSTRAVVCNL	Large-scale	HTP-MS	26499836
ABSDF0541	B0VRC9	Acinetobacter baumannii (strain SDF)	Proteobacteria	385	T	GQQKLNLTGEEAFMA	Large-scale	HTP-MS	26499836
ABSDF0541	B0VRC9	Acinetobacter baumannii (strain SDF)	Proteobacteria	394	T	EEAFMAPTTTKKWSV	Large-scale	HTP-MS	26499836
ABSDF0541	B0VRC9	Acinetobacter baumannii (strain SDF)	Proteobacteria	395	T	EAFMAPTTTKKWSVF	Large-scale	HTP-MS	26499836
ABSDF0541	B0VRC9	Acinetobacter baumannii (strain SDF)	Proteobacteria	396	T	AFMAPTTTKKWSVFA	Large-scale	HTP-MS	26499836
ABSDF0543	B0VRD1	Acinetobacter baumannii (strain SDF)	Proteobacteria	10	H	EISFERLHQFFCKVP	Large-scale	HTP-MS	28545444
ABSDF0543	B0VRD1	Acinetobacter baumannii (strain SDF)	Proteobacteria	2	S	******MSEISFERL	Large-scale	HTP-MS	28545444
ABSDF0543	B0VRD1	Acinetobacter baumannii (strain SDF)	Proteobacteria	5	S	***MSEISFERLHQF	Large-scale	HTP-MS	28545444
ABSDF0577	B0VRG2	Acinetobacter baumannii (strain SDF)	Proteobacteria	53	S	ISNDVFRSEQPDAAM	Large-scale	HTP-MS	26499836
ABSDF0577	B0VRG2	Acinetobacter baumannii (strain SDF)	Proteobacteria	57	D	VFRSEQPDAAMIPEL	Large-scale	HTP-MS	26499836
ABSDF0585	B0VRH0	Acinetobacter baumannii (strain SDF)	Proteobacteria	162	D	MRTYLSKDTLMLLIT	Large-scale	HTP-MS	26499836
ABSDF0585	B0VRH0	Acinetobacter baumannii (strain SDF)	Proteobacteria	163	T	RTYLSKDTLMLLITG	Large-scale	HTP-MS	26499836
ABSDF0585	B0VRH0	Acinetobacter baumannii (strain SDF)	Proteobacteria	169	T	DTLMLLITGGLAYTV	Large-scale	HTP-MS	26499836
ABSDF0585	B0VRH0	Acinetobacter baumannii (strain SDF)	Proteobacteria	174	Y	LITGGLAYTVGALFY	Large-scale	HTP-MS	26499836
ABSDF0585	B0VRH0	Acinetobacter baumannii (strain SDF)	Proteobacteria	175	T	ITGGLAYTVGALFYA	Large-scale	HTP-MS	26499836
ABSDF0585	B0VRH0	Acinetobacter baumannii (strain SDF)	Proteobacteria	181	Y	YTVGALFYALKKVRY	Large-scale	HTP-MS	26499836
ABSDF0589	B0VRH4	Acinetobacter baumannii (strain SDF)	Proteobacteria	16	S	ILMSDKNSSESAILG	Large-scale	HTP-MS	26499836
ABSDF0589	B0VRH4	Acinetobacter baumannii (strain SDF)	Proteobacteria	17	S	LMSDKNSSESAILGW	Large-scale	HTP-MS	26499836
ABSDF0589	B0VRH4	Acinetobacter baumannii (strain SDF)	Proteobacteria	19	S	SDKNSSESAILGWKF	Large-scale	HTP-MS	26499836
ABSDF0591	B0VRH6	Acinetobacter baumannii (strain SDF)	Proteobacteria	5	Y	***MSEAYIIDAIRT	Large-scale	HTP-MS	26499836
ABSDF0591	B0VRH6	Acinetobacter baumannii (strain SDF)	Proteobacteria	8	D	MSEAYIIDAIRTPRG	Large-scale	HTP-MS	26499836
ABSDF0605	B0VRJ0	Acinetobacter baumannii (strain SDF)	Proteobacteria	163	D	GAFWRLNDALSLRTE	Large-scale	HTP-MS	26499836
ABSDF0605	B0VRJ0	Acinetobacter baumannii (strain SDF)	Proteobacteria	166	S	WRLNDALSLRTEARA	Large-scale	HTP-MS	26499836
ABSDF0605	B0VRJ0	Acinetobacter baumannii (strain SDF)	Proteobacteria	240	S	VFFDTNKSNIKDQYK	Large-scale	HTP-MS	26499836
ABSDF0605	B0VRJ0	Acinetobacter baumannii (strain SDF)	Proteobacteria	244	D	TNKSNIKDQYKPEIA	Large-scale	HTP-MS	26499836
ABSDF0605	B0VRJ0	Acinetobacter baumannii (strain SDF)	Proteobacteria	246	Y	KSNIKDQYKPEIAKV	Large-scale	HTP-MS	26499836
ABSDF0605	B0VRJ0	Acinetobacter baumannii (strain SDF)	Proteobacteria	293	S	ARANSVKSALVNEYN	Large-scale	HTP-MS	26499836
ABSDF0605	B0VRJ0	Acinetobacter baumannii (strain SDF)	Proteobacteria	299	Y	KSALVNEYNVDASRL	Large-scale	HTP-MS	26499836
ABSDF0605	B0VRJ0	Acinetobacter baumannii (strain SDF)	Proteobacteria	302	D	LVNEYNVDASRLSTQ	Large-scale	HTP-MS	26499836
ABSDF0605	B0VRJ0	Acinetobacter baumannii (strain SDF)	Proteobacteria	307	S	NVDASRLSTQGFAWD	Large-scale	HTP-MS	26499836
ABSDF0605	B0VRJ0	Acinetobacter baumannii (strain SDF)	Proteobacteria	308	T	VDASRLSTQGFAWDQ	Large-scale	HTP-MS	26499836
ABSDF0605	B0VRJ0	Acinetobacter baumannii (strain SDF)	Proteobacteria	335	T	MNRRVFATITGSRTV	Large-scale	HTP-MS	26499836
ABSDF0605	B0VRJ0	Acinetobacter baumannii (strain SDF)	Proteobacteria	337	T	RRVFATITGSRTVVV	Large-scale	HTP-MS	26499836
ABSDF0605	B0VRJ0	Acinetobacter baumannii (strain SDF)	Proteobacteria	339	S	VFATITGSRTVVVQP	Large-scale	HTP-MS	26499836
ABSDF0605	B0VRJ0	Acinetobacter baumannii (strain SDF)	Proteobacteria	341	T	ATITGSRTVVVQPGQ	Large-scale	HTP-MS	26499836
ABSDF2200	B0VRK6	Acinetobacter baumannii (strain SDF)	Proteobacteria	344	S	PLTRWQPSTQNYDHS	Large-scale	HTP-MS	26499836
ABSDF2200	B0VRK6	Acinetobacter baumannii (strain SDF)	Proteobacteria	345	T	LTRWQPSTQNYDHSR	Large-scale	HTP-MS	26499836
ABSDF2200	B0VRK6	Acinetobacter baumannii (strain SDF)	Proteobacteria	348	Y	WQPSTQNYDHSRRAN	Large-scale	HTP-MS	26499836
ABSDF2200	B0VRK6	Acinetobacter baumannii (strain SDF)	Proteobacteria	349	D	QPSTQNYDHSRRANY	Large-scale	HTP-MS	26499836
ABSDF2200	B0VRK6	Acinetobacter baumannii (strain SDF)	Proteobacteria	350	H	PSTQNYDHSRRANYE	Large-scale	HTP-MS	26499836
ABSDF2200	B0VRK6	Acinetobacter baumannii (strain SDF)	Proteobacteria	351	S	STQNYDHSRRANYEL	Large-scale	HTP-MS	26499836
murB	B0VRK7	Acinetobacter baumannii (strain SDF)	Proteobacteria	160	T	YDRLLKQTGSISAAD	Large-scale	HTP-MS	26499836
murB	B0VRK7	Acinetobacter baumannii (strain SDF)	Proteobacteria	162	S	RLLKQTGSISAADCH	Large-scale	HTP-MS	26499836
murB	B0VRK7	Acinetobacter baumannii (strain SDF)	Proteobacteria	164	S	LKQTGSISAADCHFS	Large-scale	HTP-MS	26499836
murB	B0VRK7	Acinetobacter baumannii (strain SDF)	Proteobacteria	167	D	TGSISAADCHFSYRH	Large-scale	HTP-MS	26499836
murB	B0VRK7	Acinetobacter baumannii (strain SDF)	Proteobacteria	169	H	SISAADCHFSYRHSI	Large-scale	HTP-MS	26499836
murB	B0VRK7	Acinetobacter baumannii (strain SDF)	Proteobacteria	171	S	SAADCHFSYRHSIFK	Large-scale	HTP-MS	26499836
murB	B0VRK7	Acinetobacter baumannii (strain SDF)	Proteobacteria	172	Y	AADCHFSYRHSIFKD	Large-scale	HTP-MS	26499836
ABSDF2203	B0VRK9	Acinetobacter baumannii (strain SDF)	Proteobacteria	254	S	QPLEADKSRDVSFKH	Large-scale	HTP-MS	28545444
ABSDF2203	B0VRK9	Acinetobacter baumannii (strain SDF)	Proteobacteria	256	D	LEADKSRDVSFKHGS	Large-scale	HTP-MS	28545444
ABSDF2203	B0VRK9	Acinetobacter baumannii (strain SDF)	Proteobacteria	258	S	ADKSRDVSFKHGSGP	Large-scale	HTP-MS	28545444
ABSDF2203	B0VRK9	Acinetobacter baumannii (strain SDF)	Proteobacteria	261	H	SRDVSFKHGSGPRHM	Large-scale	HTP-MS	28545444
ABSDF2203	B0VRK9	Acinetobacter baumannii (strain SDF)	Proteobacteria	263	S	DVSFKHGSGPRHMVF	Large-scale	HTP-MS	28545444
plc	B0VRL3	Acinetobacter baumannii (strain SDF)	Proteobacteria	733	T	RFAGRVETGEDSFSD	Large-scale	HTP-MS	26499836
plc	B0VRL3	Acinetobacter baumannii (strain SDF)	Proteobacteria	736	D	GRVETGEDSFSDPAM	Large-scale	HTP-MS	26499836
plc	B0VRL3	Acinetobacter baumannii (strain SDF)	Proteobacteria	737	S	RVETGEDSFSDPAMI	Large-scale	HTP-MS	26499836
plc	B0VRL3	Acinetobacter baumannii (strain SDF)	Proteobacteria	739	S	ETGEDSFSDPAMI**	Large-scale	HTP-MS	26499836
plc	B0VRL3	Acinetobacter baumannii (strain SDF)	Proteobacteria	740	D	TGEDSFSDPAMI***	Large-scale	HTP-MS	26499836
ABSDF2213	B0VRL9	Acinetobacter baumannii (strain SDF)	Proteobacteria	11	S	QYQAFTQSPIGKFVV	Large-scale	HTP-MS	26499836
ABSDF2213	B0VRL9	Acinetobacter baumannii (strain SDF)	Proteobacteria	2	T	******MTDQYQAFT	Large-scale	HTP-MS	26499836
ABSDF2213	B0VRL9	Acinetobacter baumannii (strain SDF)	Proteobacteria	3	D	*****MTDQYQAFTQ	Large-scale	HTP-MS	26499836
ABSDF2213	B0VRL9	Acinetobacter baumannii (strain SDF)	Proteobacteria	5	Y	***MTDQYQAFTQSP	Large-scale	HTP-MS	26499836
ABSDF2213	B0VRL9	Acinetobacter baumannii (strain SDF)	Proteobacteria	9	T	TDQYQAFTQSPIGKF	Large-scale	HTP-MS	26499836
queH	B0VRN3	Acinetobacter baumannii (strain SDF)	Proteobacteria	166	S	NWRKNGGSSRMIEIS	Large-scale	HTP-MS	26499836
queH	B0VRN3	Acinetobacter baumannii (strain SDF)	Proteobacteria	167	S	WRKNGGSSRMIEISK	Large-scale	HTP-MS	26499836
queH	B0VRN3	Acinetobacter baumannii (strain SDF)	Proteobacteria	173	S	SSRMIEISKREEFYQ	Large-scale	HTP-MS	26499836
ABSDF2230	B0VRN5	Acinetobacter baumannii (strain SDF)	Proteobacteria	145	S	IDKKNKESLGNWWNT	Large-scale	HTP-MS	26499836
ABSDF2230	B0VRN5	Acinetobacter baumannii (strain SDF)	Proteobacteria	152	T	SLGNWWNTGPGRRAF	Large-scale	HTP-MS	26499836
ABSDF2233	B0VRN8	Acinetobacter baumannii (strain SDF)	Proteobacteria	71	D	KTLIDARDETGSTAL	Large-scale	HTP-MS	26499836
ABSDF2233	B0VRN8	Acinetobacter baumannii (strain SDF)	Proteobacteria	73	T	LIDARDETGSTALMV	Large-scale	HTP-MS	26499836
ABSDF2233	B0VRN8	Acinetobacter baumannii (strain SDF)	Proteobacteria	75	S	DARDETGSTALMVAT	Large-scale	HTP-MS	26499836
ABSDF2233	B0VRN8	Acinetobacter baumannii (strain SDF)	Proteobacteria	76	T	ARDETGSTALMVATR	Large-scale	HTP-MS	26499836
ABSDF2233	B0VRN8	Acinetobacter baumannii (strain SDF)	Proteobacteria	82	T	STALMVATRANNIHA	Large-scale	HTP-MS	26499836
ABSDF2234	B0VRN9	Acinetobacter baumannii (strain SDF)	Proteobacteria	265	S	WEKAGLISQLVDHMT	Large-scale	HTP-MS	26499836
ABSDF2234	B0VRN9	Acinetobacter baumannii (strain SDF)	Proteobacteria	269	D	GLISQLVDHMTTVLH	Large-scale	HTP-MS	26499836
ABSDF2234	B0VRN9	Acinetobacter baumannii (strain SDF)	Proteobacteria	270	H	LISQLVDHMTTVLHD	Large-scale	HTP-MS	26499836
ABSDF2234	B0VRN9	Acinetobacter baumannii (strain SDF)	Proteobacteria	272	T	SQLVDHMTTVLHDRF	Large-scale	HTP-MS	26499836
ABSDF2234	B0VRN9	Acinetobacter baumannii (strain SDF)	Proteobacteria	273	T	QLVDHMTTVLHDRFQ	Large-scale	HTP-MS	26499836
ABSDF2234	B0VRN9	Acinetobacter baumannii (strain SDF)	Proteobacteria	276	H	DHMTTVLHDRFQSGS	Large-scale	HTP-MS	26499836
ABSDF2234	B0VRN9	Acinetobacter baumannii (strain SDF)	Proteobacteria	277	D	HMTTVLHDRFQSGS*	Large-scale	HTP-MS	26499836
ABSDF0624	B0VRW1	Acinetobacter baumannii (strain SDF)	Proteobacteria	42	Y	DLPVKGVYQSPVAGI	Large-scale	HTP-MS	26499836
ABSDF0624	B0VRW1	Acinetobacter baumannii (strain SDF)	Proteobacteria	44	S	PVKGVYQSPVAGIYE	Large-scale	HTP-MS	26499836
ABSDF0624	B0VRW1	Acinetobacter baumannii (strain SDF)	Proteobacteria	50	Y	QSPVAGIYEVYTSGR	Large-scale	HTP-MS	26499836
ABSDF0624	B0VRW1	Acinetobacter baumannii (strain SDF)	Proteobacteria	53	Y	VAGIYEVYTSGRIVY	Large-scale	HTP-MS	26499836
ABSDF0624	B0VRW1	Acinetobacter baumannii (strain SDF)	Proteobacteria	54	T	AGIYEVYTSGRIVYT	Large-scale	HTP-MS	26499836
ABSDF0624	B0VRW1	Acinetobacter baumannii (strain SDF)	Proteobacteria	55	S	GIYEVYTSGRIVYTN	Large-scale	HTP-MS	26499836
nolG	B0VRX0	Acinetobacter baumannii (strain SDF)	Proteobacteria	418	D	RHTELGKDHVTAALD	Large-scale	HTP-MS	26499836
nolG	B0VRX0	Acinetobacter baumannii (strain SDF)	Proteobacteria	419	H	HTELGKDHVTAALDG	Large-scale	HTP-MS	26499836
nolG	B0VRX0	Acinetobacter baumannii (strain SDF)	Proteobacteria	421	T	ELGKDHVTAALDGTK	Large-scale	HTP-MS	26499836
nolG	B0VRX0	Acinetobacter baumannii (strain SDF)	Proteobacteria	425	D	DHVTAALDGTKEIGL	Large-scale	HTP-MS	26499836
nolG	B0VRX0	Acinetobacter baumannii (strain SDF)	Proteobacteria	427	T	VTAALDGTKEIGLAV	Large-scale	HTP-MS	26499836
pilG	B0VRX4	Acinetobacter baumannii (strain SDF)	Proteobacteria	88	S	NIPVIMLSSKDGLFD	Large-scale	HTP-MS	26499836
pilG	B0VRX4	Acinetobacter baumannii (strain SDF)	Proteobacteria	89	S	IPVIMLSSKDGLFDQ	Large-scale	HTP-MS	26499836
ABSDF0660	B0VRZ6	Acinetobacter baumannii (strain SDF)	Proteobacteria	274	H	LMSSLNKHLTTRVEI	Large-scale	HTP-MS	26499836
ABSDF0660	B0VRZ6	Acinetobacter baumannii (strain SDF)	Proteobacteria	276	T	SSLNKHLTTRVEITK	Large-scale	HTP-MS	26499836
ABSDF0660	B0VRZ6	Acinetobacter baumannii (strain SDF)	Proteobacteria	277	T	SLNKHLTTRVEITKR	Large-scale	HTP-MS	26499836
gatA	B0VS13	Acinetobacter baumannii (strain SDF)	Proteobacteria	246	D	TSVKKEVDDYVANLN	Large-scale	HTP-MS	26499836
gatA	B0VS13	Acinetobacter baumannii (strain SDF)	Proteobacteria	247	D	SVKKEVDDYVANLNN	Large-scale	HTP-MS	26499836
gatA	B0VS13	Acinetobacter baumannii (strain SDF)	Proteobacteria	248	Y	VKKEVDDYVANLNNT	Large-scale	HTP-MS	26499836
gatA	B0VS13	Acinetobacter baumannii (strain SDF)	Proteobacteria	255	T	YVANLNNTSVKGLRI	Large-scale	HTP-MS	26499836
gatA	B0VS13	Acinetobacter baumannii (strain SDF)	Proteobacteria	256	S	VANLNNTSVKGLRIG	Large-scale	HTP-MS	26499836
lon	B0VSA2	Acinetobacter baumannii (strain SDF)	Proteobacteria	599	D	YLGPHKFDFGMAEDE	Large-scale	HTP-MS	26499836
lon	B0VSA2	Acinetobacter baumannii (strain SDF)	Proteobacteria	605	D	FDFGMAEDEAQVGRV	Large-scale	HTP-MS	26499836
gdhA	B0VSA6	Acinetobacter baumannii (strain SDF)	Proteobacteria	407	D	RLHAIMKDIHANCVR	Large-scale	HTP-MS	28545444
gdhA	B0VSA6	Acinetobacter baumannii (strain SDF)	Proteobacteria	409	H	HAIMKDIHANCVRYG	Large-scale	HTP-MS	28545444
gdhA	B0VSA6	Acinetobacter baumannii (strain SDF)	Proteobacteria	415	Y	IHANCVRYGTKEDGT	Large-scale	HTP-MS	28545444
gdhA	B0VSA6	Acinetobacter baumannii (strain SDF)	Proteobacteria	417	T	ANCVRYGTKEDGTVN	Large-scale	HTP-MS	28545444
ABSDF2365	B0VSB0	Acinetobacter baumannii (strain SDF)	Proteobacteria	309	S	EDLITLKSIMTEMMY	Large-scale	HTP-MS	26499836
ABSDF2365	B0VSB0	Acinetobacter baumannii (strain SDF)	Proteobacteria	312	T	ITLKSIMTEMMYGSR	Large-scale	HTP-MS	26499836
ABSDF2365	B0VSB0	Acinetobacter baumannii (strain SDF)	Proteobacteria	316	Y	SIMTEMMYGSRKDKT	Large-scale	HTP-MS	26499836
ABSDF2365	B0VSB0	Acinetobacter baumannii (strain SDF)	Proteobacteria	318	S	MTEMMYGSRKDKTRR	Large-scale	HTP-MS	26499836
ureD	B0VSC3	Acinetobacter baumannii (strain SDF)	Proteobacteria	220	S	VPPEKFRSSFYLEQH	Large-scale	HTP-MS	26499836
ureD	B0VSC3	Acinetobacter baumannii (strain SDF)	Proteobacteria	221	S	PPEKFRSSFYLEQHI	Large-scale	HTP-MS	26499836
ureD	B0VSC3	Acinetobacter baumannii (strain SDF)	Proteobacteria	223	Y	EKFRSSFYLEQHIEL	Large-scale	HTP-MS	26499836
ureD	B0VSC3	Acinetobacter baumannii (strain SDF)	Proteobacteria	227	H	SSFYLEQHIELIREL	Large-scale	HTP-MS	26499836
ABSDF2382	B0VSC6	Acinetobacter baumannii (strain SDF)	Proteobacteria	101	T	FTFDKDNTSVITLDD	Large-scale	HTP-MS	26499836
ABSDF2382	B0VSC6	Acinetobacter baumannii (strain SDF)	Proteobacteria	102	S	TFDKDNTSVITLDDK	Large-scale	HTP-MS	26499836
ABSDF2382	B0VSC6	Acinetobacter baumannii (strain SDF)	Proteobacteria	95	T	FETHGKFTFDKDNTS	Large-scale	HTP-MS	26499836
aceA	B0VSC7	Acinetobacter baumannii (strain SDF)	Proteobacteria	2	T	******MTTYQTAID	Large-scale	HTP-MS	26499836
aceA	B0VSC7	Acinetobacter baumannii (strain SDF)	Proteobacteria	3	T	*****MTTYQTAIDA	Large-scale	HTP-MS	26499836
aceA	B0VSC7	Acinetobacter baumannii (strain SDF)	Proteobacteria	4	Y	****MTTYQTAIDAV	Large-scale	HTP-MS	26499836
aceA	B0VSC7	Acinetobacter baumannii (strain SDF)	Proteobacteria	496	H	GGIACVKHQAMAGSD	Large-scale	HTP-MS	26499836
aceA	B0VSC7	Acinetobacter baumannii (strain SDF)	Proteobacteria	502	S	KHQAMAGSDIGDDHK	Large-scale	HTP-MS	26499836
aceA	B0VSC7	Acinetobacter baumannii (strain SDF)	Proteobacteria	503	D	HQAMAGSDIGDDHKE	Large-scale	HTP-MS	26499836
aceA	B0VSC7	Acinetobacter baumannii (strain SDF)	Proteobacteria	506	D	MAGSDIGDDHKEIFA	Large-scale	HTP-MS	26499836
aceA	B0VSC7	Acinetobacter baumannii (strain SDF)	Proteobacteria	507	D	AGSDIGDDHKEIFAG	Large-scale	HTP-MS	26499836
aceA	B0VSC7	Acinetobacter baumannii (strain SDF)	Proteobacteria	508	H	GSDIGDDHKEIFAGE	Large-scale	HTP-MS	26499836
aceA	B0VSC7	Acinetobacter baumannii (strain SDF)	Proteobacteria	6	T	**MTTYQTAIDAVRE	Large-scale	HTP-MS	26499836
aceA	B0VSC7	Acinetobacter baumannii (strain SDF)	Proteobacteria	9	D	TTYQTAIDAVRELKA	Large-scale	HTP-MS	26499836
ABSDF0729	B0VSG3	Acinetobacter baumannii (strain SDF)	Proteobacteria	185	T	FNLVVDKTLNGVINM	Large-scale	HTP-MS	26499836
ABSDF0729	B0VSG3	Acinetobacter baumannii (strain SDF)	Proteobacteria	193	T	LNGVINMTTHLGYKR	Large-scale	HTP-MS	26499836
ABSDF0729	B0VSG3	Acinetobacter baumannii (strain SDF)	Proteobacteria	194	T	NGVINMTTHLGYKRL	Large-scale	HTP-MS	26499836
ABSDF0729	B0VSG3	Acinetobacter baumannii (strain SDF)	Proteobacteria	195	H	GVINMTTHLGYKRLE	Large-scale	HTP-MS	26499836
ABSDF0729	B0VSG3	Acinetobacter baumannii (strain SDF)	Proteobacteria	198	Y	NMTTHLGYKRLEKLG	Large-scale	HTP-MS	26499836
ABSDF0737	B0VSH0	Acinetobacter baumannii (strain SDF)	Proteobacteria	421	S	ENVERVMSEDHTDPV	Large-scale	HTP-MS	26499836
ABSDF0737	B0VSH0	Acinetobacter baumannii (strain SDF)	Proteobacteria	423	D	VERVMSEDHTDPVTA	Large-scale	HTP-MS	26499836
ABSDF0737	B0VSH0	Acinetobacter baumannii (strain SDF)	Proteobacteria	424	H	ERVMSEDHTDPVTAT	Large-scale	HTP-MS	26499836
ABSDF0737	B0VSH0	Acinetobacter baumannii (strain SDF)	Proteobacteria	425	T	RVMSEDHTDPVTATS	Large-scale	HTP-MS	26499836
ABSDF0737	B0VSH0	Acinetobacter baumannii (strain SDF)	Proteobacteria	426	D	VMSEDHTDPVTATSR	Large-scale	HTP-MS	26499836
ABSDF0737	B0VSH0	Acinetobacter baumannii (strain SDF)	Proteobacteria	429	T	EDHTDPVTATSRSMQ	Large-scale	HTP-MS	26499836
ABSDF0737	B0VSH0	Acinetobacter baumannii (strain SDF)	Proteobacteria	431	T	HTDPVTATSRSMQQI	Large-scale	HTP-MS	26499836
ABSDF0737	B0VSH0	Acinetobacter baumannii (strain SDF)	Proteobacteria	432	S	TDPVTATSRSMQQIS	Large-scale	HTP-MS	26499836
sdhB	B0VSK6	Acinetobacter baumannii (strain SDF)	Proteobacteria	34	H	KLELTDKHRMLLDAL	Large-scale	HTP-MS	26499836
lpd	B0VSK9	Acinetobacter baumannii (strain SDF)	Proteobacteria	2	S	******MSQQFDLVV	Large-scale	HTP-MS	26499836
sucD	B0VSL1	Acinetobacter baumannii (strain SDF)	Proteobacteria	156	S	RIGIISRSGTLTYEA	Large-scale	HTP-MS	26499836
sucD	B0VSL1	Acinetobacter baumannii (strain SDF)	Proteobacteria	158	T	GIISRSGTLTYEAVA	Large-scale	HTP-MS	26499836
sucD	B0VSL1	Acinetobacter baumannii (strain SDF)	Proteobacteria	226	S	EAAEFIKSNVTKPVV	Large-scale	HTP-MS	26499836
sucD	B0VSL1	Acinetobacter baumannii (strain SDF)	Proteobacteria	255	S	GHAGAIISGGQGTAE	Large-scale	HTP-MS	26499836
sucD	B0VSL1	Acinetobacter baumannii (strain SDF)	Proteobacteria	260	T	IISGGQGTAEEKFAA	Large-scale	HTP-MS	26499836
sucD	B0VSL1	Acinetobacter baumannii (strain SDF)	Proteobacteria	278	S	AGMAYTRSPAELGST	Large-scale	HTP-MS	26499836
folP	B0VSM6	Acinetobacter baumannii (strain SDF)	Proteobacteria	5	S	***MQLISLPKQILQ	Large-scale	HTP-MS	26499836
groS	B0VSP4	Acinetobacter baumannii (strain SDF)	Proteobacteria	2	S	******MSNIRPLHD	Large-scale	HTP-MS	26499836
groS	B0VSP4	Acinetobacter baumannii (strain SDF)	Proteobacteria	8	H	MSNIRPLHDRVVIRR	Large-scale	HTP-MS	26499836
groS	B0VSP4	Acinetobacter baumannii (strain SDF)	Proteobacteria	9	D	SNIRPLHDRVVIRRV	Large-scale	HTP-MS	26499836
groL	B0VSP5	Acinetobacter baumannii (strain SDF)	Proteobacteria	133	S	TVVENIRSIAKPADD	Large-scale	HTP-MS	26499836
groL	B0VSP5	Acinetobacter baumannii (strain SDF)	Proteobacteria	356	S	IRAQIEESTSEYDRE	Large-scale	HTP-MS	26499836
groL	B0VSP5	Acinetobacter baumannii (strain SDF)	Proteobacteria	357	T	RAQIEESTSEYDREK	Large-scale	HTP-MS	26499836
groL	B0VSP5	Acinetobacter baumannii (strain SDF)	Proteobacteria	358	S	AQIEESTSEYDREKL	Large-scale	HTP-MS	26499836
groL	B0VSP5	Acinetobacter baumannii (strain SDF)	Proteobacteria	43	S	RNVVIDRSFGAPHIT	Large-scale	HTP-MS	26499836
groL	B0VSP5	Acinetobacter baumannii (strain SDF)	Proteobacteria	81	T	VREVSSKTNDIAGDG	Large-scale	HTP-MS	26499836
ABSDF0821	B0VSP8	Acinetobacter baumannii (strain SDF)	Proteobacteria	27	T	GCNDDDKTETTPTTP	Large-scale	HTP-MS	26499836
ABSDF0821	B0VSP8	Acinetobacter baumannii (strain SDF)	Proteobacteria	29	T	NDDDKTETTPTTPEY	Large-scale	HTP-MS	26499836
ABSDF0821	B0VSP8	Acinetobacter baumannii (strain SDF)	Proteobacteria	30	T	DDDKTETTPTTPEYQ	Large-scale	HTP-MS	26499836
ABSDF0821	B0VSP8	Acinetobacter baumannii (strain SDF)	Proteobacteria	32	T	DKTETTPTTPEYQLP	Large-scale	HTP-MS	26499836
ABSDF0821	B0VSP8	Acinetobacter baumannii (strain SDF)	Proteobacteria	33	T	KTETTPTTPEYQLPK	Large-scale	HTP-MS	26499836
ABSDF0821	B0VSP8	Acinetobacter baumannii (strain SDF)	Proteobacteria	36	Y	TTPTTPEYQLPKILV	Large-scale	HTP-MS	26499836
ABSDF2418	B0VSR1	Acinetobacter baumannii (strain SDF)	Proteobacteria	160	S	LSCHAVRSNVFASVN	Large-scale	HTP-MS	26499836
ABSDF2418	B0VSR1	Acinetobacter baumannii (strain SDF)	Proteobacteria	51	S	FAIVLGCSDSRVPAE	Large-scale	HTP-MS	26499836
ABSDF2418	B0VSR1	Acinetobacter baumannii (strain SDF)	Proteobacteria	52	D	AIVLGCSDSRVPAEM	Large-scale	HTP-MS	26499836
ABSDF2418	B0VSR1	Acinetobacter baumannii (strain SDF)	Proteobacteria	53	S	IVLGCSDSRVPAEMV	Large-scale	HTP-MS	26499836
radA	B0VT26	Acinetobacter baumannii (strain SDF)	Proteobacteria	343	H	NMLLAVMHRHGGVQT	Large-scale	HTP-MS	26499836
dapF	B0VT30	Acinetobacter baumannii (strain SDF)	Proteobacteria	14	D	KMHGLGNDFMVVDLI	Large-scale	HTP-MS	26499836
dapF	B0VT30	Acinetobacter baumannii (strain SDF)	Proteobacteria	19	D	GNDFMVVDLISQRAY	Large-scale	HTP-MS	26499836
dapF	B0VT30	Acinetobacter baumannii (strain SDF)	Proteobacteria	22	S	FMVVDLISQRAYLDT	Large-scale	HTP-MS	26499836
dapF	B0VT30	Acinetobacter baumannii (strain SDF)	Proteobacteria	26	Y	DLISQRAYLDTATIQ	Large-scale	HTP-MS	26499836
dapF	B0VT30	Acinetobacter baumannii (strain SDF)	Proteobacteria	28	D	ISQRAYLDTATIQRL	Large-scale	HTP-MS	26499836
dapF	B0VT30	Acinetobacter baumannii (strain SDF)	Proteobacteria	29	T	SQRAYLDTATIQRLA	Large-scale	HTP-MS	26499836
dapF	B0VT30	Acinetobacter baumannii (strain SDF)	Proteobacteria	31	T	RAYLDTATIQRLADR	Large-scale	HTP-MS	26499836
dapF	B0VT30	Acinetobacter baumannii (strain SDF)	Proteobacteria	9	H	LLEFTKMHGLGNDFM	Large-scale	HTP-MS	26499836
etfB	B0VT37	Acinetobacter baumannii (strain SDF)	Proteobacteria	22	D	VKVRVKPDNSGVDLT	Large-scale	HTP-MS	26499836
etfB	B0VT37	Acinetobacter baumannii (strain SDF)	Proteobacteria	24	S	VRVKPDNSGVDLTNV	Large-scale	HTP-MS	26499836
etfB	B0VT37	Acinetobacter baumannii (strain SDF)	Proteobacteria	27	D	KPDNSGVDLTNVKMS	Large-scale	HTP-MS	26499836
ABSDF0864	B0VT43	Acinetobacter baumannii (strain SDF)	Proteobacteria	59	T	YFGHRVFTFKAQHLT	Large-scale	HTP-MS	26499836
ABSDF0864	B0VT43	Acinetobacter baumannii (strain SDF)	Proteobacteria	64	H	VFTFKAQHLTHRQTL	Large-scale	HTP-MS	26499836
ABSDF0864	B0VT43	Acinetobacter baumannii (strain SDF)	Proteobacteria	66	T	TFKAQHLTHRQTLPK	Large-scale	HTP-MS	26499836
ABSDF0864	B0VT43	Acinetobacter baumannii (strain SDF)	Proteobacteria	67	H	FKAQHLTHRQTLPKF	Large-scale	HTP-MS	26499836
ABSDF0864	B0VT43	Acinetobacter baumannii (strain SDF)	Proteobacteria	70	T	QHLTHRQTLPKFTLV	Large-scale	HTP-MS	26499836
ABSDF0871	B0VT50	Acinetobacter baumannii (strain SDF)	Proteobacteria	88	T	QGRVEAETVHVSTKV	Large-scale	HTP-MS	26499836
ABSDF0871	B0VT50	Acinetobacter baumannii (strain SDF)	Proteobacteria	90	H	RVEAETVHVSTKVPS	Large-scale	HTP-MS	26499836
ABSDF0871	B0VT50	Acinetobacter baumannii (strain SDF)	Proteobacteria	92	S	EAETVHVSTKVPSRI	Large-scale	HTP-MS	26499836
ABSDF0871	B0VT50	Acinetobacter baumannii (strain SDF)	Proteobacteria	93	T	AETVHVSTKVPSRIE	Large-scale	HTP-MS	26499836
ABSDF0872	B0VT51	Acinetobacter baumannii (strain SDF)	Proteobacteria	10	Y	YKMPTHQYRQSKRPF	Large-scale	HTP-MS	26499836
ABSDF0872	B0VT51	Acinetobacter baumannii (strain SDF)	Proteobacteria	13	S	PTHQYRQSKRPFLFK	Large-scale	HTP-MS	26499836
ABSDF0872	B0VT51	Acinetobacter baumannii (strain SDF)	Proteobacteria	7	T	*MLYKMPTHQYRQSK	Large-scale	HTP-MS	28545444
ABSDF0872	B0VT51	Acinetobacter baumannii (strain SDF)	Proteobacteria	8	H	MLYKMPTHQYRQSKR	Large-scale	HTP-MS	28545444
purM	B0VT70	Acinetobacter baumannii (strain SDF)	Proteobacteria	2	S	******MSNSTSTPN	Large-scale	HTP-MS	26499836
purM	B0VT70	Acinetobacter baumannii (strain SDF)	Proteobacteria	4	S	****MSNSTSTPNTG	Large-scale	HTP-MS	26499836
purM	B0VT70	Acinetobacter baumannii (strain SDF)	Proteobacteria	5	T	***MSNSTSTPNTGL	Large-scale	HTP-MS	26499836
ruvB	B0VT89	Acinetobacter baumannii (strain SDF)	Proteobacteria	7	S	*MQDRLISGTEKPED	Large-scale	HTP-MS	26499836
ruvB	B0VT89	Acinetobacter baumannii (strain SDF)	Proteobacteria	9	T	QDRLISGTEKPEDHF	Large-scale	HTP-MS	26499836
ABSDF0930	B0VTA3	Acinetobacter baumannii (strain SDF)	Proteobacteria	94	S	SAINAKKSPSSLAFV	Large-scale	HTP-MS	26499836
ABSDF0930	B0VTA3	Acinetobacter baumannii (strain SDF)	Proteobacteria	96	S	INAKKSPSSLAFVQQ	Large-scale	HTP-MS	26499836
ABSDF0930	B0VTA3	Acinetobacter baumannii (strain SDF)	Proteobacteria	97	S	NAKKSPSSLAFVQQQ	Large-scale	HTP-MS	26499836
argB	B0VTE3	Acinetobacter baumannii (strain SDF)	Proteobacteria	268	S	AVKGGVVSAHIVDGR	Large-scale	HTP-MS	26499836
argB	B0VTE3	Acinetobacter baumannii (strain SDF)	Proteobacteria	270	H	KGGVVSAHIVDGRVP	Large-scale	HTP-MS	26499836
argB	B0VTE3	Acinetobacter baumannii (strain SDF)	Proteobacteria	273	D	VVSAHIVDGRVPHAT	Large-scale	HTP-MS	26499836
algC	B0VTE4	Acinetobacter baumannii (strain SDF)	Proteobacteria	102	T	GGNGIMVTASHNPKS	Large-scale	HTP-MS	26499836
algC	B0VTE4	Acinetobacter baumannii (strain SDF)	Proteobacteria	104	S	NGIMVTASHNPKSDN	Large-scale	HTP-MS	26499836
ABSDF2552	B0VTE7	Acinetobacter baumannii (strain SDF)	Proteobacteria	102	S	VGRNPDGSVQLIMPG	Large-scale	HTP-MS	26499836
ABSDF2552	B0VTE7	Acinetobacter baumannii (strain SDF)	Proteobacteria	110	S	VQLIMPGSITFDTNK	Large-scale	HTP-MS	26499836
ABSDF2552	B0VTE7	Acinetobacter baumannii (strain SDF)	Proteobacteria	112	T	LIMPGSITFDTNKSN	Large-scale	HTP-MS	26499836
ABSDF2552	B0VTE7	Acinetobacter baumannii (strain SDF)	Proteobacteria	114	D	MPGSITFDTNKSNIK	Large-scale	HTP-MS	26499836
ABSDF2552	B0VTE7	Acinetobacter baumannii (strain SDF)	Proteobacteria	118	S	ITFDTNKSNIKPNFY	Large-scale	HTP-MS	26499836
ABSDF2552	B0VTE7	Acinetobacter baumannii (strain SDF)	Proteobacteria	141	S	TLAEDNKSAILVTGY	Large-scale	HTP-MS	26499836
ABSDF2552	B0VTE7	Acinetobacter baumannii (strain SDF)	Proteobacteria	146	T	NKSAILVTGYTDNTG	Large-scale	HTP-MS	26499836
ABSDF2552	B0VTE7	Acinetobacter baumannii (strain SDF)	Proteobacteria	149	T	AILVTGYTDNTGNDS	Large-scale	HTP-MS	26499836
ABSDF2552	B0VTE7	Acinetobacter baumannii (strain SDF)	Proteobacteria	150	D	ILVTGYTDNTGNDSI	Large-scale	HTP-MS	26499836
ABSDF2552	B0VTE7	Acinetobacter baumannii (strain SDF)	Proteobacteria	152	T	VTGYTDNTGNDSINI	Large-scale	HTP-MS	26499836
ABSDF2552	B0VTE7	Acinetobacter baumannii (strain SDF)	Proteobacteria	155	D	YTDNTGNDSINIPLS	Large-scale	HTP-MS	26499836
ABSDF2552	B0VTE7	Acinetobacter baumannii (strain SDF)	Proteobacteria	156	S	TDNTGNDSINIPLSQ	Large-scale	HTP-MS	26499836
ABSDF2552	B0VTE7	Acinetobacter baumannii (strain SDF)	Proteobacteria	188	Y	SRIDAQGYGSSNPIA	Large-scale	HTP-MS	26499836
ABSDF2552	B0VTE7	Acinetobacter baumannii (strain SDF)	Proteobacteria	190	S	IDAQGYGSSNPIADN	Large-scale	HTP-MS	26499836
ABSDF2552	B0VTE7	Acinetobacter baumannii (strain SDF)	Proteobacteria	191	S	DAQGYGSSNPIADNS	Large-scale	HTP-MS	26499836
ABSDF2552	B0VTE7	Acinetobacter baumannii (strain SDF)	Proteobacteria	198	S	SNPIADNSTASGREQ	Large-scale	HTP-MS	26499836
ABSDF2552	B0VTE7	Acinetobacter baumannii (strain SDF)	Proteobacteria	199	T	NPIADNSTASGREQN	Large-scale	HTP-MS	26499836
minE	B0VTF2	Acinetobacter baumannii (strain SDF)	Proteobacteria	10	S	GFWSKLFSSEEKPSS	Large-scale	HTP-MS	26499836
minE	B0VTF2	Acinetobacter baumannii (strain SDF)	Proteobacteria	11	S	FWSKLFSSEEKPSSA	Large-scale	HTP-MS	26499836
minE	B0VTF2	Acinetobacter baumannii (strain SDF)	Proteobacteria	16	S	FSSEEKPSSAQTAKD	Large-scale	HTP-MS	26499836
minE	B0VTF2	Acinetobacter baumannii (strain SDF)	Proteobacteria	17	S	SSEEKPSSAQTAKDR	Large-scale	HTP-MS	26499836
minE	B0VTF2	Acinetobacter baumannii (strain SDF)	Proteobacteria	20	T	EKPSSAQTAKDRLKV	Large-scale	HTP-MS	26499836
fusA	B0VTG3	Acinetobacter baumannii (strain SDF)	Proteobacteria	312	S	TKASREASDEAPFSA	Large-scale	HTP-MS	26499836
fusA	B0VTG3	Acinetobacter baumannii (strain SDF)	Proteobacteria	313	D	KASREASDEAPFSAL	Large-scale	HTP-MS	26499836
rpsG	B0VTG4	Acinetobacter baumannii (strain SDF)	Proteobacteria	37	S	VMQDGKKSIAESIVY	Large-scale	HTP-MS	26499836
rpsL	B0VTG5	Acinetobacter baumannii (strain SDF)	Proteobacteria	3	T	*****MATTNQLIRK	Large-scale	HTP-MS	26499836
rpsL	B0VTG5	Acinetobacter baumannii (strain SDF)	Proteobacteria	4	T	****MATTNQLIRKG	Large-scale	HTP-MS	26499836
ABSDF2571	B0VTG6	Acinetobacter baumannii (strain SDF)	Proteobacteria	109	S	PDWNEKISSYLFDWL	Large-scale	HTP-MS	26499836
ABSDF2571	B0VTG6	Acinetobacter baumannii (strain SDF)	Proteobacteria	110	S	DWNEKISSYLFDWLN	Large-scale	HTP-MS	26499836
ABSDF2571	B0VTG6	Acinetobacter baumannii (strain SDF)	Proteobacteria	111	Y	WNEKISSYLFDWLND	Large-scale	HTP-MS	26499836
ABSDF2571	B0VTG6	Acinetobacter baumannii (strain SDF)	Proteobacteria	114	D	KISSYLFDWLNDFSS	Large-scale	HTP-MS	26499836
ABSDF2571	B0VTG6	Acinetobacter baumannii (strain SDF)	Proteobacteria	118	D	YLFDWLNDFSSKSTL	Large-scale	HTP-MS	26499836
ABSDF2571	B0VTG6	Acinetobacter baumannii (strain SDF)	Proteobacteria	120	S	FDWLNDFSSKSTLTE	Large-scale	HTP-MS	26499836
ABSDF2571	B0VTG6	Acinetobacter baumannii (strain SDF)	Proteobacteria	121	S	DWLNDFSSKSTLTEK	Large-scale	HTP-MS	26499836
fabB	B0VTG7	Acinetobacter baumannii (strain SDF)	Proteobacteria	46	S	YAELNFKSHVSAAAE	Large-scale	HTP-MS	26499836
fabB	B0VTG7	Acinetobacter baumannii (strain SDF)	Proteobacteria	49	S	LNFKSHVSAAAEQDF	Large-scale	HTP-MS	26499836
ABSDF0934	B0VTK7	Acinetobacter baumannii (strain SDF)	Proteobacteria	172	Y	YKNDIAPYLGFGFAP	Large-scale	HTP-MS	26499836
cysW	B0VTL0	Acinetobacter baumannii (strain SDF)	Proteobacteria	15	H	EKCHMNLHTDSNALA	Large-scale	HTP-MS	28545444
cysW	B0VTL0	Acinetobacter baumannii (strain SDF)	Proteobacteria	16	T	KCHMNLHTDSNALAL	Large-scale	HTP-MS	28545444
cysW	B0VTL0	Acinetobacter baumannii (strain SDF)	Proteobacteria	17	D	CHMNLHTDSNALALK	Large-scale	HTP-MS	28545444
cysW	B0VTL0	Acinetobacter baumannii (strain SDF)	Proteobacteria	18	S	HMNLHTDSNALALKL	Large-scale	HTP-MS	28545444
nadB	B0VTL8	Acinetobacter baumannii (strain SDF)	Proteobacteria	294	T	PRDIVARTIDHEIKR	Large-scale	HTP-MS	26499836
nadB	B0VTL8	Acinetobacter baumannii (strain SDF)	Proteobacteria	296	D	DIVARTIDHEIKRLG	Large-scale	HTP-MS	26499836
nadB	B0VTL8	Acinetobacter baumannii (strain SDF)	Proteobacteria	297	H	IVARTIDHEIKRLGI	Large-scale	HTP-MS	26499836
aspC	B0VTN8	Acinetobacter baumannii (strain SDF)	Proteobacteria	15	S	RVNAIKPSPTLAVTN	Large-scale	HTP-MS	26499836
aspC	B0VTN8	Acinetobacter baumannii (strain SDF)	Proteobacteria	17	T	NAIKPSPTLAVTNKA	Large-scale	HTP-MS	26499836
aspC	B0VTN8	Acinetobacter baumannii (strain SDF)	Proteobacteria	2	D	******MDVRLSDRV	Large-scale	HTP-MS	26499836
aspC	B0VTN8	Acinetobacter baumannii (strain SDF)	Proteobacteria	21	T	PSPTLAVTNKAAELK	Large-scale	HTP-MS	26499836
aspC	B0VTN8	Acinetobacter baumannii (strain SDF)	Proteobacteria	6	S	**MDVRLSDRVNAIK	Large-scale	HTP-MS	26499836
aspC	B0VTN8	Acinetobacter baumannii (strain SDF)	Proteobacteria	7	D	*MDVRLSDRVNAIKP	Large-scale	HTP-MS	26499836
gap	B0VTP6	Acinetobacter baumannii (strain SDF)	Proteobacteria	2	S	******MSKDTIIAL	Large-scale	HTP-MS	26499836
gap	B0VTP6	Acinetobacter baumannii (strain SDF)	Proteobacteria	278	S	VVFGVNNSDILDEDK	Large-scale	HTP-MS	26499836
gap	B0VTP6	Acinetobacter baumannii (strain SDF)	Proteobacteria	279	D	VFGVNNSDILDEDKI	Large-scale	HTP-MS	26499836
gap	B0VTP6	Acinetobacter baumannii (strain SDF)	Proteobacteria	282	D	VNNSDILDEDKIISA	Large-scale	HTP-MS	26499836
gap	B0VTP6	Acinetobacter baumannii (strain SDF)	Proteobacteria	284	D	NSDILDEDKIISAAS	Large-scale	HTP-MS	26499836
gap	B0VTP6	Acinetobacter baumannii (strain SDF)	Proteobacteria	288	S	LDEDKIISAASCTTN	Large-scale	HTP-MS	26499836
gap	B0VTP6	Acinetobacter baumannii (strain SDF)	Proteobacteria	291	S	DKIISAASCTTNAIT	Large-scale	HTP-MS	26499836
gap	B0VTP6	Acinetobacter baumannii (strain SDF)	Proteobacteria	293	T	IISAASCTTNAITPI	Large-scale	HTP-MS	26499836
gap	B0VTP6	Acinetobacter baumannii (strain SDF)	Proteobacteria	294	T	ISAASCTTNAITPIL	Large-scale	HTP-MS	26499836
gap	B0VTP6	Acinetobacter baumannii (strain SDF)	Proteobacteria	4	D	****MSKDTIIALHA	Large-scale	HTP-MS	26499836
gap	B0VTP6	Acinetobacter baumannii (strain SDF)	Proteobacteria	443	T	YDAQATITSGNRLTA	Large-scale	HTP-MS	26499836
gap	B0VTP6	Acinetobacter baumannii (strain SDF)	Proteobacteria	444	S	DAQATITSGNRLTAY	Large-scale	HTP-MS	26499836
gap	B0VTP6	Acinetobacter baumannii (strain SDF)	Proteobacteria	5	T	***MSKDTIIALHAE	Large-scale	HTP-MS	26499836
obg	B0VTQ1	Acinetobacter baumannii (strain SDF)	Proteobacteria	188	D	AAKPKVADYPFTTMV	Large-scale	HTP-MS	26499836
obg	B0VTQ1	Acinetobacter baumannii (strain SDF)	Proteobacteria	189	Y	AKPKVADYPFTTMVP	Large-scale	HTP-MS	26499836
obg	B0VTQ1	Acinetobacter baumannii (strain SDF)	Proteobacteria	192	T	KVADYPFTTMVPNLG	Large-scale	HTP-MS	26499836
obg	B0VTQ1	Acinetobacter baumannii (strain SDF)	Proteobacteria	193	T	VADYPFTTMVPNLGV	Large-scale	HTP-MS	26499836
obg	B0VTQ1	Acinetobacter baumannii (strain SDF)	Proteobacteria	202	D	VPNLGVVDADRHRSF	Large-scale	HTP-MS	26499836
obg	B0VTQ1	Acinetobacter baumannii (strain SDF)	Proteobacteria	204	D	NLGVVDADRHRSFVM	Large-scale	HTP-MS	26499836
idh	B0VTR7	Acinetobacter baumannii (strain SDF)	Proteobacteria	511	D	KVQKYLKDHDTTGLD	Large-scale	HTP-MS	26499836
idh	B0VTR7	Acinetobacter baumannii (strain SDF)	Proteobacteria	512	H	VQKYLKDHDTTGLDI	Large-scale	HTP-MS	26499836
idh	B0VTR7	Acinetobacter baumannii (strain SDF)	Proteobacteria	513	D	QKYLKDHDTTGLDIQ	Large-scale	HTP-MS	26499836
idh	B0VTR7	Acinetobacter baumannii (strain SDF)	Proteobacteria	514	T	KYLKDHDTTGLDIQI	Large-scale	HTP-MS	26499836
idh	B0VTR7	Acinetobacter baumannii (strain SDF)	Proteobacteria	515	T	YLKDHDTTGLDIQIM	Large-scale	HTP-MS	26499836
idh	B0VTR7	Acinetobacter baumannii (strain SDF)	Proteobacteria	518	D	DHDTTGLDIQIMSQV	Large-scale	HTP-MS	26499836
idh	B0VTR7	Acinetobacter baumannii (strain SDF)	Proteobacteria	523	S	GLDIQIMSQVRAMRY	Large-scale	HTP-MS	26499836
ABSDF2624	B0VTW8	Acinetobacter baumannii (strain SDF)	Proteobacteria	11	S	RINFNGASIRQYSTT	Large-scale	HTP-MS	26499836
ABSDF2624	B0VTW8	Acinetobacter baumannii (strain SDF)	Proteobacteria	168	T	QDREVLLTALRSSAE	Large-scale	HTP-MS	26499836
ABSDF2624	B0VTW8	Acinetobacter baumannii (strain SDF)	Proteobacteria	529	Y	IRYAKALYMQGSLTQ	Large-scale	HTP-MS	26499836
ABSDF2624	B0VTW8	Acinetobacter baumannii (strain SDF)	Proteobacteria	533	S	KALYMQGSLTQFSAV	Large-scale	HTP-MS	26499836
ABSDF2624	B0VTW8	Acinetobacter baumannii (strain SDF)	Proteobacteria	535	T	LYMQGSLTQFSAVLQ	Large-scale	HTP-MS	26499836
ABSDF2624	B0VTW8	Acinetobacter baumannii (strain SDF)	Proteobacteria	538	S	QGSLTQFSAVLQQLK	Large-scale	HTP-MS	26499836
ABSDF2638	B0VTY1	Acinetobacter baumannii (strain SDF)	Proteobacteria	108	Y	PEPESKFYTVKSGDN	Large-scale	HTP-MS	26499836
ABSDF2638	B0VTY1	Acinetobacter baumannii (strain SDF)	Proteobacteria	109	T	EPESKFYTVKSGDNL	Large-scale	HTP-MS	26499836
rpmF	B0VTY5	Acinetobacter baumannii (strain SDF)	Proteobacteria	18	S	SRRDMRRSHDALTEN	Large-scale	HTP-MS	26499836
ABSDF2660	B0VU03	Acinetobacter baumannii (strain SDF)	Proteobacteria	5	T	***MEINTIIGIVVA	Large-scale	HTP-MS	26499836
ABSDF2691	B0VU34	Acinetobacter baumannii (strain SDF)	Proteobacteria	71	T	WRIGPFATSVQQTDN	Large-scale	HTP-MS	26499836
ABSDF2691	B0VU34	Acinetobacter baumannii (strain SDF)	Proteobacteria	72	S	RIGPFATSVQQTDNS	Large-scale	HTP-MS	26499836
ABSDF2691	B0VU34	Acinetobacter baumannii (strain SDF)	Proteobacteria	76	T	FATSVQQTDNSYVKG	Large-scale	HTP-MS	26499836
ABSDF2691	B0VU34	Acinetobacter baumannii (strain SDF)	Proteobacteria	77	D	ATSVQQTDNSYVKGK	Large-scale	HTP-MS	26499836
ABSDF2691	B0VU34	Acinetobacter baumannii (strain SDF)	Proteobacteria	79	S	SVQQTDNSYVKGKTT	Large-scale	HTP-MS	26499836
ABSDF2691	B0VU34	Acinetobacter baumannii (strain SDF)	Proteobacteria	80	Y	VQQTDNSYVKGKTTI	Large-scale	HTP-MS	26499836
ABSDF2693	B0VU36	Acinetobacter baumannii (strain SDF)	Proteobacteria	234	S	KEVTTRLSGNALDVT	Large-scale	HTP-MS	26499836
ABSDF2693	B0VU36	Acinetobacter baumannii (strain SDF)	Proteobacteria	239	D	RLSGNALDVTLTNSK	Large-scale	HTP-MS	26499836
ABSDF2693	B0VU36	Acinetobacter baumannii (strain SDF)	Proteobacteria	241	T	SGNALDVTLTNSKNS	Large-scale	HTP-MS	26499836
ABSDF2693	B0VU36	Acinetobacter baumannii (strain SDF)	Proteobacteria	243	T	NALDVTLTNSKNSFT	Large-scale	HTP-MS	26499836
ABSDF2693	B0VU36	Acinetobacter baumannii (strain SDF)	Proteobacteria	245	S	LDVTLTNSKNSFTEA	Large-scale	HTP-MS	26499836
ABSDF2697	B0VU39	Acinetobacter baumannii (strain SDF)	Proteobacteria	110	H	VPQDRLEHYAGLFEP	Large-scale	HTP-MS	26499836
ABSDF2697	B0VU39	Acinetobacter baumannii (strain SDF)	Proteobacteria	111	Y	PQDRLEHYAGLFEPT	Large-scale	HTP-MS	26499836
ABSDF2697	B0VU39	Acinetobacter baumannii (strain SDF)	Proteobacteria	118	T	YAGLFEPTWLSTDVD	Large-scale	HTP-MS	26499836
ABSDF2697	B0VU39	Acinetobacter baumannii (strain SDF)	Proteobacteria	121	S	LFEPTWLSTDVDSAI	Large-scale	HTP-MS	26499836
ABSDF2697	B0VU39	Acinetobacter baumannii (strain SDF)	Proteobacteria	122	T	FEPTWLSTDVDSAIA	Large-scale	HTP-MS	26499836
ABSDF2697	B0VU39	Acinetobacter baumannii (strain SDF)	Proteobacteria	123	D	EPTWLSTDVDSAIAE	Large-scale	HTP-MS	26499836
ABSDF2697	B0VU39	Acinetobacter baumannii (strain SDF)	Proteobacteria	125	D	TWLSTDVDSAIAEIR	Large-scale	HTP-MS	26499836
ABSDF2697	B0VU39	Acinetobacter baumannii (strain SDF)	Proteobacteria	126	S	WLSTDVDSAIAEIRE	Large-scale	HTP-MS	26499836
hemL	B0VU92	Acinetobacter baumannii (strain SDF)	Proteobacteria	115	T	SIELVRMTNSGTEAT	Large-scale	HTP-MS	26499836
hemL	B0VU92	Acinetobacter baumannii (strain SDF)	Proteobacteria	117	S	ELVRMTNSGTEATMT	Large-scale	HTP-MS	26499836
hemL	B0VU92	Acinetobacter baumannii (strain SDF)	Proteobacteria	119	T	VRMTNSGTEATMTAI	Large-scale	HTP-MS	26499836
hemL	B0VU92	Acinetobacter baumannii (strain SDF)	Proteobacteria	122	T	TNSGTEATMTAIRLA	Large-scale	HTP-MS	26499836
hemL	B0VU92	Acinetobacter baumannii (strain SDF)	Proteobacteria	124	T	SGTEATMTAIRLARG	Large-scale	HTP-MS	26499836
ABSDF2717	B0VUG0	Acinetobacter baumannii (strain SDF)	Proteobacteria	105	S	DALNSLRSGKPILEP	Large-scale	HTP-MS	26499836
ABSDF2730	B0VUH1	Acinetobacter baumannii (strain SDF)	Proteobacteria	272	T	FEEDPRKTLFLEWLK	Large-scale	HTP-MS	26499836
hemE	B0VUQ9	Acinetobacter baumannii (strain SDF)	Proteobacteria	219	Y	GALAHREYVEFSLNY	Large-scale	HTP-MS	26499836
hemE	B0VUQ9	Acinetobacter baumannii (strain SDF)	Proteobacteria	223	S	HREYVEFSLNYMNKI	Large-scale	HTP-MS	26499836
hemE	B0VUQ9	Acinetobacter baumannii (strain SDF)	Proteobacteria	226	Y	YVEFSLNYMNKIIAG	Large-scale	HTP-MS	26499836
xdhB	B0VUR7	Acinetobacter baumannii (strain SDF)	Proteobacteria	10	S	QTIDLNISKKSAKAG	Large-scale	HTP-MS	26499836
xdhB	B0VUR7	Acinetobacter baumannii (strain SDF)	Proteobacteria	4	T	****MNQTIDLNISK	Large-scale	HTP-MS	26499836
xdhB	B0VUR7	Acinetobacter baumannii (strain SDF)	Proteobacteria	6	D	**MNQTIDLNISKKS	Large-scale	HTP-MS	26499836
trpG	B0VUS6	Acinetobacter baumannii (strain SDF)	Proteobacteria	108	Y	HGRLSDMYHSNKGIF	Large-scale	HTP-MS	26499836
trpG	B0VUS6	Acinetobacter baumannii (strain SDF)	Proteobacteria	109	H	GRLSDMYHSNKGIFS	Large-scale	HTP-MS	26499836
trpG	B0VUS6	Acinetobacter baumannii (strain SDF)	Proteobacteria	110	S	RLSDMYHSNKGIFSN	Large-scale	HTP-MS	26499836
trpG	B0VUS6	Acinetobacter baumannii (strain SDF)	Proteobacteria	116	S	HSNKGIFSNLPSPFS	Large-scale	HTP-MS	26499836
trpG	B0VUS6	Acinetobacter baumannii (strain SDF)	Proteobacteria	120	S	GIFSNLPSPFSATRY	Large-scale	HTP-MS	26499836
trpG	B0VUS6	Acinetobacter baumannii (strain SDF)	Proteobacteria	123	S	SNLPSPFSATRYHSL	Large-scale	HTP-MS	26499836
trpG	B0VUS6	Acinetobacter baumannii (strain SDF)	Proteobacteria	125	T	LPSPFSATRYHSLVI	Large-scale	HTP-MS	26499836
glnA	B0VUT0	Acinetobacter baumannii (strain SDF)	Proteobacteria	181	Y	RPRVKGGYFPVPPVD	Large-scale	HTP-MS	26499836
glnA	B0VUT0	Acinetobacter baumannii (strain SDF)	Proteobacteria	188	D	YFPVPPVDSAQDMRA	Large-scale	HTP-MS	26499836
glnA	B0VUT0	Acinetobacter baumannii (strain SDF)	Proteobacteria	189	S	FPVPPVDSAQDMRAE	Large-scale	HTP-MS	26499836
glnA	B0VUT0	Acinetobacter baumannii (strain SDF)	Proteobacteria	192	D	PPVDSAQDMRAEMCA	Large-scale	HTP-MS	26499836
sodB	B0VUT7	Acinetobacter baumannii (strain SDF)	Proteobacteria	11	Y	ITLPALPYGYDDLAP	Large-scale	HTP-MS	26499836
sodB	B0VUT7	Acinetobacter baumannii (strain SDF)	Proteobacteria	13	Y	LPALPYGYDDLAPHI	Large-scale	HTP-MS	26499836
sodB	B0VUT7	Acinetobacter baumannii (strain SDF)	Proteobacteria	14	D	PALPYGYDDLAPHIS	Large-scale	HTP-MS	26499836
sodB	B0VUT7	Acinetobacter baumannii (strain SDF)	Proteobacteria	15	D	ALPYGYDDLAPHISK	Large-scale	HTP-MS	26499836
sodB	B0VUT7	Acinetobacter baumannii (strain SDF)	Proteobacteria	19	H	GYDDLAPHISKETLE	Large-scale	HTP-MS	26499836
sodB	B0VUT7	Acinetobacter baumannii (strain SDF)	Proteobacteria	2	T	******MTTITLPAL	Large-scale	HTP-MS	26499836
sodB	B0VUT7	Acinetobacter baumannii (strain SDF)	Proteobacteria	21	S	DDLAPHISKETLEYH	Large-scale	HTP-MS	26499836
sodB	B0VUT7	Acinetobacter baumannii (strain SDF)	Proteobacteria	3	T	*****MTTITLPALP	Large-scale	HTP-MS	26499836
sodB	B0VUT7	Acinetobacter baumannii (strain SDF)	Proteobacteria	5	T	***MTTITLPALPYG	Large-scale	HTP-MS	26499836
sahH	B0VUU5	Acinetobacter baumannii (strain SDF)	Proteobacteria	349	S	QVHQVYRSEDENNYL	Large-scale	HTP-MS	26499836
ABSDF1191	B0VUU9	Acinetobacter baumannii (strain SDF)	Proteobacteria	184	S	SFGGKEFSSFAQSRI	Large-scale	HTP-MS	26499836
ABSDF1191	B0VUU9	Acinetobacter baumannii (strain SDF)	Proteobacteria	185	S	FGGKEFSSFAQSRIM	Large-scale	HTP-MS	26499836
ABSDF1191	B0VUU9	Acinetobacter baumannii (strain SDF)	Proteobacteria	189	S	EFSSFAQSRIMSKIA	Large-scale	HTP-MS	26499836
rpsB	B0VUW0	Acinetobacter baumannii (strain SDF)	Proteobacteria	118	D	QSINRLKDLQTQSQD	Large-scale	HTP-MS	26499836
rpsB	B0VUW0	Acinetobacter baumannii (strain SDF)	Proteobacteria	121	T	NRLKDLQTQSQDGTF	Large-scale	HTP-MS	26499836
rpsB	B0VUW0	Acinetobacter baumannii (strain SDF)	Proteobacteria	123	S	LKDLQTQSQDGTFAK	Large-scale	HTP-MS	26499836
rpsB	B0VUW0	Acinetobacter baumannii (strain SDF)	Proteobacteria	125	D	DLQTQSQDGTFAKLT	Large-scale	HTP-MS	26499836
rpsB	B0VUW0	Acinetobacter baumannii (strain SDF)	Proteobacteria	127	T	QTQSQDGTFAKLTKR	Large-scale	HTP-MS	26499836
rpsB	B0VUW0	Acinetobacter baumannii (strain SDF)	Proteobacteria	190	D	IPVIGIVDTNSNPDN	Large-scale	HTP-MS	26499836
rpsB	B0VUW0	Acinetobacter baumannii (strain SDF)	Proteobacteria	191	T	PVIGIVDTNSNPDNV	Large-scale	HTP-MS	26499836
rpsB	B0VUW0	Acinetobacter baumannii (strain SDF)	Proteobacteria	193	S	IGIVDTNSNPDNVDY	Large-scale	HTP-MS	26499836
rpsB	B0VUW0	Acinetobacter baumannii (strain SDF)	Proteobacteria	196	D	VDTNSNPDNVDYVIP	Large-scale	HTP-MS	26499836
rpsB	B0VUW0	Acinetobacter baumannii (strain SDF)	Proteobacteria	199	D	NSNPDNVDYVIPGND	Large-scale	HTP-MS	26499836
rpsB	B0VUW0	Acinetobacter baumannii (strain SDF)	Proteobacteria	200	Y	SNPDNVDYVIPGNDD	Large-scale	HTP-MS	26499836
tsf	B0VUW1	Acinetobacter baumannii (strain SDF)	Proteobacteria	2	T	******MTAITASMV	Large-scale	HTP-MS	26499836
tsf	B0VUW1	Acinetobacter baumannii (strain SDF)	Proteobacteria	211	S	AEAKALESGKPANIV	Large-scale	HTP-MS	26499836
tsf	B0VUW1	Acinetobacter baumannii (strain SDF)	Proteobacteria	5	T	***MTAITASMVKEL	Large-scale	HTP-MS	26499836
tsf	B0VUW1	Acinetobacter baumannii (strain SDF)	Proteobacteria	7	S	*MTAITASMVKELRD	Large-scale	HTP-MS	26499836
ABSDF1215	B0VUX3	Acinetobacter baumannii (strain SDF)	Proteobacteria	11	S	ALVLRDLSKTYRNGF	Large-scale	HTP-MS	26499836
ABSDF1215	B0VUX3	Acinetobacter baumannii (strain SDF)	Proteobacteria	13	T	VLRDLSKTYRNGFQA	Large-scale	HTP-MS	26499836
ABSDF1215	B0VUX3	Acinetobacter baumannii (strain SDF)	Proteobacteria	14	Y	LRDLSKTYRNGFQAL	Large-scale	HTP-MS	26499836
ABSDF1215	B0VUX3	Acinetobacter baumannii (strain SDF)	Proteobacteria	2	T	******MTDALVLRD	Large-scale	HTP-MS	26499836
ABSDF1215	B0VUX3	Acinetobacter baumannii (strain SDF)	Proteobacteria	3	D	*****MTDALVLRDL	Large-scale	HTP-MS	26499836
ABSDF1215	B0VUX3	Acinetobacter baumannii (strain SDF)	Proteobacteria	9	D	TDALVLRDLSKTYRN	Large-scale	HTP-MS	26499836
rpoN	B0VV27	Acinetobacter baumannii (strain SDF)	Proteobacteria	469	S	TVAKYRESLHIPSSS	Large-scale	HTP-MS	28545444
rpoN	B0VV27	Acinetobacter baumannii (strain SDF)	Proteobacteria	471	H	AKYRESLHIPSSSER	Large-scale	HTP-MS	28545444
rpoN	B0VV27	Acinetobacter baumannii (strain SDF)	Proteobacteria	474	S	RESLHIPSSSERKVL	Large-scale	HTP-MS	28545444
rpoN	B0VV27	Acinetobacter baumannii (strain SDF)	Proteobacteria	475	S	ESLHIPSSSERKVLI	Large-scale	HTP-MS	28545444
rpoN	B0VV27	Acinetobacter baumannii (strain SDF)	Proteobacteria	476	S	SLHIPSSSERKVLI*	Large-scale	HTP-MS	28545444
ABSDF2854	B0VV34	Acinetobacter baumannii (strain SDF)	Proteobacteria	46	H	GCSTLPKHSPEPIQY	Large-scale	HTP-MS	26499836
ABSDF2854	B0VV34	Acinetobacter baumannii (strain SDF)	Proteobacteria	47	S	CSTLPKHSPEPIQYA	Large-scale	HTP-MS	26499836
ABSDF2854	B0VV34	Acinetobacter baumannii (strain SDF)	Proteobacteria	53	Y	HSPEPIQYARDIDTS	Large-scale	HTP-MS	26499836
dat	B0VVA3	Acinetobacter baumannii (strain SDF)	Proteobacteria	2	S	******MSVTSVNPA	Large-scale	HTP-MS	26499836
dat	B0VVA3	Acinetobacter baumannii (strain SDF)	Proteobacteria	4	T	****MSVTSVNPATN	Large-scale	HTP-MS	26499836
dat	B0VVA3	Acinetobacter baumannii (strain SDF)	Proteobacteria	5	S	***MSVTSVNPATNA	Large-scale	HTP-MS	26499836
katE	B0VVG9	Acinetobacter baumannii (strain SDF)	Proteobacteria	216	S	AIPRNLRSIQGFGVH	Large-scale	HTP-MS	26499836
rplN	B3GZ21	Actinobacillus pleuropneumoniae serotype 7 (strain AP76)	Proteobacteria	80	D	DGSVIRFDGNACVIL	Large-scale	HTP-MS	19696081
SPLC1_S542750	K1VPX5	Arthrospira platensis C1	Cyanobacteria	305	H	LKAMRSRHIPHAKSP	Large-scale	HTP-MS	28545444
SPLC1_S542750	K1VPX5	Arthrospira platensis C1	Cyanobacteria	308	H	MRSRHIPHAKSPGTN	Large-scale	HTP-MS	28545444
SPLC1_S542750	K1VPX5	Arthrospira platensis C1	Cyanobacteria	311	S	RHIPHAKSPGTNVKV	Large-scale	HTP-MS	28545444
SPLC1_S542750	K1VPX5	Arthrospira platensis C1	Cyanobacteria	314	T	PHAKSPGTNVKVLHS	Large-scale	HTP-MS	28545444
SPLC1_S550810	K1VZL1	Arthrospira platensis C1	Cyanobacteria	104	D	AMKLPIADYPAPILR	Large-scale	HTP-MS	28545444
SPLC1_S550810	K1VZL1	Arthrospira platensis C1	Cyanobacteria	105	Y	MKLPIADYPAPILRH	Large-scale	HTP-MS	28545444
SPLC1_S550810	K1VZL1	Arthrospira platensis C1	Cyanobacteria	112	H	YPAPILRHLQPYMEG	Large-scale	HTP-MS	28545444
SPLC1_S541610	K1W040	Arthrospira platensis C1	Cyanobacteria	122	S	DGIIVTPSHNPPSDG	Large-scale	HTP-MS	28545444
SPLC1_S541610	K1W040	Arthrospira platensis C1	Cyanobacteria	123	H	GIIVTPSHNPPSDGG	Large-scale	HTP-MS	28545444
SPLC1_S541610	K1W040	Arthrospira platensis C1	Cyanobacteria	127	S	TPSHNPPSDGGFKYN	Large-scale	HTP-MS	28545444
SPLC1_S541610	K1W040	Arthrospira platensis C1	Cyanobacteria	128	D	PSHNPPSDGGFKYNP	Large-scale	HTP-MS	28545444
SPLC1_S531140	K1W0W3	Arthrospira platensis C1	Cyanobacteria	392	Y	SPAKLLKYHVVKTPR	Large-scale	HTP-MS	28545444
SPLC1_S531140	K1W0W3	Arthrospira platensis C1	Cyanobacteria	393	H	PAKLLKYHVVKTPRS	Large-scale	HTP-MS	28545444
rsgA	K1W2U9	Arthrospira platensis C1	Cyanobacteria	334	S	INKLIPNSHLRVGEV	Large-scale	HTP-MS	28545444
rsgA	K1W2U9	Arthrospira platensis C1	Cyanobacteria	335	H	NKLIPNSHLRVGEVS	Large-scale	HTP-MS	28545444
SPLC1_S201970	K1W772	Arthrospira platensis C1	Cyanobacteria	11	H	DEIVEEIHQIRDNYA	Large-scale	HTP-MS	28545444
SPLC1_S201970	K1W772	Arthrospira platensis C1	Cyanobacteria	4	D	****MWKDEIVEEIH	Large-scale	HTP-MS	28545444
cpcT	K1W7L7	Arthrospira platensis C1	Cyanobacteria	2	T	******MTHATDILT	Large-scale	HTP-MS	28545444
cpcT	K1W7L7	Arthrospira platensis C1	Cyanobacteria	3	H	*****MTHATDILTL	Large-scale	HTP-MS	28545444
cpcT	K1W7L7	Arthrospira platensis C1	Cyanobacteria	5	T	***MTHATDILTLGR	Large-scale	HTP-MS	28545444
cpcT	K1W7L7	Arthrospira platensis C1	Cyanobacteria	6	D	**MTHATDILTLGRW	Large-scale	HTP-MS	28545444
cpcT	K1W7L7	Arthrospira platensis C1	Cyanobacteria	9	T	THATDILTLGRWLAA	Large-scale	HTP-MS	28545444
SPLC1_S050200	K1WFA9	Arthrospira platensis C1	Cyanobacteria	49	H	EPKTIIRHQQGVVKR	Large-scale	HTP-MS	28545444
SPLC1_S082330	K1WPM3	Arthrospira platensis C1	Cyanobacteria	116	H	LELRSRVHSMLRIKQ	Large-scale	HTP-MS	28545444
SPLC1_S082330	K1WPM3	Arthrospira platensis C1	Cyanobacteria	117	S	ELRSRVHSMLRIKQQ	Large-scale	HTP-MS	28545444
SPLC1_S040130	K1WR40	Arthrospira platensis C1	Cyanobacteria	61	D	WIPKPGRDEKRPLGI	Large-scale	HTP-MS	28545444
SPLC1_S040130	K1WR40	Arthrospira platensis C1	Cyanobacteria	70	T	KRPLGIPTIQVLHHR	Large-scale	HTP-MS	28545444
SPLC1_S040130	K1WR40	Arthrospira platensis C1	Cyanobacteria	75	H	IPTIQVLHHRK****	Large-scale	HTP-MS	28545444
SPLC1_S040130	K1WR40	Arthrospira platensis C1	Cyanobacteria	76	H	PTIQVLHHRK*****	Large-scale	HTP-MS	28545444
hpf	K1WSH3	Arthrospira platensis C1	Cyanobacteria	178	S	INVIYQRSHHGGYGV	Large-scale	HTP-MS	28545444
hpf	K1WSH3	Arthrospira platensis C1	Cyanobacteria	179	H	NVIYQRSHHGGYGVI	Large-scale	HTP-MS	28545444
hpf	K1WSH3	Arthrospira platensis C1	Cyanobacteria	180	H	VIYQRSHHGGYGVIQ	Large-scale	HTP-MS	28545444
hpf	K1WSH3	Arthrospira platensis C1	Cyanobacteria	183	Y	QRSHHGGYGVIQPRN	Large-scale	HTP-MS	28545444
SPLC1_S501350	K1X2U2	Arthrospira platensis C1	Cyanobacteria	156	S	INLFGKRSLFRYLIQ	Large-scale	HTP-MS	28545444
SPLC1_S501350	K1X2U2	Arthrospira platensis C1	Cyanobacteria	160	Y	GKRSLFRYLIQQHTA	Large-scale	HTP-MS	28545444
SPLC1_S501350	K1X2U2	Arthrospira platensis C1	Cyanobacteria	165	H	FRYLIQQHTATAYKY	Large-scale	HTP-MS	28545444
SPLC1_S501350	K1X2U2	Arthrospira platensis C1	Cyanobacteria	166	T	RYLIQQHTATAYKYI	Large-scale	HTP-MS	28545444
SPLC1_S501350	K1X2U2	Arthrospira platensis C1	Cyanobacteria	168	T	LIQQHTATAYKYIAK	Large-scale	HTP-MS	28545444
SPLC1_S501350	K1X2U2	Arthrospira platensis C1	Cyanobacteria	170	Y	QQHTATAYKYIAKQA	Large-scale	HTP-MS	28545444
SPLC1_S050970	K1XE41	Arthrospira platensis C1	Cyanobacteria	526	H	PESETKVHICTIQGL	Large-scale	HTP-MS	28545444
SPLC1_S050970	K1XE41	Arthrospira platensis C1	Cyanobacteria	529	T	ETKVHICTIQGLVKR	Large-scale	HTP-MS	28545444
SPLC1_S033300	K1XG38	Arthrospira platensis C1	Cyanobacteria	467	T	RTVIRNLTVVGGIHV	Large-scale	HTP-MS	28545444
SPLC1_S033300	K1XG38	Arthrospira platensis C1	Cyanobacteria	473	H	LTVVGGIHVRLSPDR	Large-scale	HTP-MS	28545444
SPLC1_S033300	K1XG38	Arthrospira platensis C1	Cyanobacteria	477	S	GGIHVRLSPDRSDQI	Large-scale	HTP-MS	28545444
SPLC1_S033300	K1XG38	Arthrospira platensis C1	Cyanobacteria	479	D	IHVRLSPDRSDQILI	Large-scale	HTP-MS	28545444
yuzM	C0H3R1	Bacillus subtilis (strain 168)	Firmicutes	77	S	LQPGQQQSGYIQ***	Large-scale	HTP-MS	26381121
yuzM	C0H3R1	Bacillus subtilis (strain 168)	Firmicutes	79	Y	PGQQQSGYIQ*****	Large-scale	HTP-MS	26381121
yxzJ	C0H3T5	Bacillus subtilis (strain 168)	Firmicutes	4	T	****MNITQYEKLKQ	Large-scale	HTP-MS	26381121
yxzL	C0H3T6	Bacillus subtilis (strain 168)	Firmicutes	11	T	SQLMQNLTKQLLHVR	Large-scale	HTP-MS	26381121
mtlF	C0H3V2	Bacillus subtilis (strain 168)	Firmicutes	111	S	NEHLDILSNIAIICS	Large-scale	HTP-MS	26373674
mtlF	C0H3V2	Bacillus subtilis (strain 168)	Firmicutes	118	S	SNIAIICSEEENIER	Large-scale	HTP-MS	26373674
mtlF	C0H3V2	Bacillus subtilis (strain 168)	Firmicutes	74	S	AKSEVLHSGISIIQI	Large-scale	HTP-MS	17218307
mtlF	C0H3V2	Bacillus subtilis (strain 168)	Firmicutes	77	S	EVLHSGISIIQIPEG	Large-scale	HTP-MS	26373674
yozV	C0H423	Bacillus subtilis (strain 168)	Firmicutes	77	S	FYYFQQQSKA*****	Large-scale	HTP-MS	24390483
youA	C0H440	Bacillus subtilis (strain 168)	Firmicutes	82	Y	KTQVQKSYSEFVVTD	Large-scale	HTP-MS	26381121
youA	C0H440	Bacillus subtilis (strain 168)	Firmicutes	83	S	TQVQKSYSEFVVTDA	Large-scale	HTP-MS	26381121
youA	C0H440	Bacillus subtilis (strain 168)	Firmicutes	98	T	DTVATGATKSYTVDL	Large-scale	HTP-MS	26381121
ypzH	C0H445	Bacillus subtilis (strain 168)	Firmicutes	11	S	SLTKVILSVITTNRN	Large-scale	HTP-MS	26381121
ypzH	C0H445	Bacillus subtilis (strain 168)	Firmicutes	15	T	VILSVITTNRNRVAG	Large-scale	HTP-MS	26381121
ypzH	C0H445	Bacillus subtilis (strain 168)	Firmicutes	2	S	******MSESLTKVI	Large-scale	HTP-MS	26381121
ypzH	C0H445	Bacillus subtilis (strain 168)	Firmicutes	4	S	****MSESLTKVILS	Large-scale	HTP-MS	26381121
ypzH	C0H445	Bacillus subtilis (strain 168)	Firmicutes	6	T	**MSESLTKVILSVI	Large-scale	HTP-MS	26381121
yrzQ	C0H461	Bacillus subtilis (strain 168)	Firmicutes	24	S	VYRMATQSDMLNNRS	Large-scale	HTP-MS	26381121
yukE	C0SP85	Bacillus subtilis (strain 168)	Firmicutes	96	R	QDIANQIRG******	Large-scale	HTP-MS	24263382
accD	C0SP93	Bacillus subtilis (strain 168)	Firmicutes	17	S	KKYASVPSDQAKHDV	Large-scale	HTP-MS	24390483
accD	C0SP93	Bacillus subtilis (strain 168)	Firmicutes	233	R	LIGFAGRRIIEQTIG	Large-scale	HTP-MS	22517742
ssbB	C0SPB6	Bacillus subtilis (strain 168)	Firmicutes	52	T	EADYVNCTLWRKTAE	Large-scale	HTP-MS	22517742
ssbB	C0SPB6	Bacillus subtilis (strain 168)	Firmicutes	55	R	YVNCTLWRKTAENTA	Large-scale	HTP-MS	22517742
yvaV	C0SPB8	Bacillus subtilis (strain 168)	Firmicutes	48	T	YMNRKPMTLTELSEA	Large-scale	HTP-MS	26381121
yvaV	C0SPB8	Bacillus subtilis (strain 168)	Firmicutes	50	T	NRKPMTLTELSEATG	Large-scale	HTP-MS	26381121
ywrJ	O05223	Bacillus subtilis (strain 168)	Firmicutes	208	S	IIELINASGEPVIWK	Large-scale	HTP-MS	20509597
yugG	O05236	Bacillus subtilis (strain 168)	Firmicutes	79	R	DVKVTPKRGVGFDEV	Large-scale	HTP-MS	22517742
malR	O05251	Bacillus subtilis (strain 168)	Firmicutes	129	R	QKVYSTHRNMSQKEL	Large-scale	HTP-MS	24263382
yumC	O05268	Bacillus subtilis (strain 168)	Firmicutes	319	R	AYMDPKARVQPLHST	Large-scale	HTP-MS	24263382
yumC	O05268	Bacillus subtilis (strain 168)	Firmicutes	327	S	VQPLHSTSLFENK**	Large-scale	HTP-MS	26373674
yrbE	O05389	Bacillus subtilis (strain 168)	Firmicutes	41	R	ISDIQASRIKSWADS	Large-scale	HTP-MS	24825175
yrpE	O05410	Bacillus subtilis (strain 168)	Firmicutes	6	S	**MNILFSKRLGILT	Large-scale	HTP-MS	24825175
ydhD	O05495	Bacillus subtilis (strain 168)	Firmicutes	227	R	DLFTGFLRQLRDRLQ	Large-scale	HTP-MS	24825175
tsaD	O05518	Bacillus subtilis (strain 168)	Firmicutes	282	R	VAANRGLRAALEKEF	Large-scale	HTP-MS	24825175
ydiF	O05519	Bacillus subtilis (strain 168)	Firmicutes	10	S	ILQVNQLSKSFGADT	Large-scale	HTP-MS	24825175
ydiF	O05519	Bacillus subtilis (strain 168)	Firmicutes	12	S	QVNQLSKSFGADTIL	Large-scale	HTP-MS	24825175
ydiF	O05519	Bacillus subtilis (strain 168)	Firmicutes	17	T	SKSFGADTILNNIKL	Large-scale	HTP-MS	24825175
ydiF	O05519	Bacillus subtilis (strain 168)	Firmicutes	27	R	NNIKLEVRNRDRIAI	Large-scale	HTP-MS	24825175
moaC	O05520	Bacillus subtilis (strain 168)	Firmicutes	27	T	EKSSTVRTAAAVSSV	Large-scale	HTP-MS	26381121
rex	O05521	Bacillus subtilis (strain 168)	Firmicutes	51	R	KVDSATIRRDFSYFG	Large-scale	HTP-MS	24825175
yfmR	O06476	Bacillus subtilis (strain 168)	Firmicutes	591	S	ADIAAAGSDFGKIQE	Large-scale	HTP-MS	26373674
gatA	O06491	Bacillus subtilis (strain 168)	Firmicutes	88	R	NIVTKGLRTTCSSKI	Large-scale	HTP-MS	24263382
gatC	O06492	Bacillus subtilis (strain 168)	Firmicutes	2	S	******MSRISIEEV	Large-scale	HTP-MS	22517742
gatC	O06492	Bacillus subtilis (strain 168)	Firmicutes	3	R	*****MSRISIEEVK	Large-scale	HTP-MS	22517742
crh	O06976	Bacillus subtilis (strain 168)	Firmicutes	52	S	KSIMGLMSLAVSTGT	Large-scale	HTP-MS	17726680
ganA	O07012	Bacillus subtilis (strain 168)	Firmicutes	372	R	HDNSPKNRVFQEVAK	Large-scale	HTP-MS	22517742
lutB	O07021	Bacillus subtilis (strain 168)	Firmicutes	28	S	EFMRGAVSGAQERLR	Large-scale	HTP-MS	24825175
lutB	O07021	Bacillus subtilis (strain 168)	Firmicutes	33	R	AVSGAQERLRTRRLE	Large-scale	HTP-MS	22517742
lutB	O07021	Bacillus subtilis (strain 168)	Firmicutes	35	R	SGAQERLRTRRLEAA	Large-scale	HTP-MS	24825175
yhaM	O07521	Bacillus subtilis (strain 168)	Firmicutes	289	R	MMDRALERVKPGEYT	Large-scale	HTP-MS	24263382
yhaM	O07521	Bacillus subtilis (strain 168)	Firmicutes	79	R	DVHHYRGRTQLKLRN	Large-scale	HTP-MS	24263382
yheA	O07542	Bacillus subtilis (strain 168)	Firmicutes	37	S	DEVNADESAKRMFEN	Large-scale	HTP-MS	26373674
yheA	O07542	Bacillus subtilis (strain 168)	Firmicutes	51	R	NFRDVQLRLQQKQMA	Large-scale	HTP-MS	22517742
plsC	O07584	Bacillus subtilis (strain 168)	Firmicutes	92	S	RENPGPSSIKTPIKL	Large-scale	HTP-MS	26373674
yheN	O07596	Bacillus subtilis (strain 168)	Firmicutes	114	T	KSADVKATFFMLSPR	Large-scale	HTP-MS	26381121
yheN	O07596	Bacillus subtilis (strain 168)	Firmicutes	119	S	KATFFMLSPRMNEFK	Large-scale	HTP-MS	26381121
ylaJ	O07634	Bacillus subtilis (strain 168)	Firmicutes	65	S	DIAKHLVSVAEKNPD	Large-scale	HTP-MS	24825175
ylaL	O07636	Bacillus subtilis (strain 168)	Firmicutes	60	R	ERVIREGRIAPPTLK	Large-scale	HTP-MS	24263382
fatR	O08335	Bacillus subtilis (strain 168)	Firmicutes	131	Y	LTQMLDDYFNKGKAE	Large-scale	HTP-MS	26381121
cypD	O08394	Bacillus subtilis (strain 168)	Firmicutes	4	T	****MKETSPIPQPK	Large-scale	HTP-MS	26381121
cypD	O08394	Bacillus subtilis (strain 168)	Firmicutes	5	S	***MKETSPIPQPKT	Large-scale	HTP-MS	26381121
ybfG	O31447	Bacillus subtilis (strain 168)	Firmicutes	640	Y	LNIQIKIYTPDIPVG	Large-scale	HTP-MS	26381121
ybfG	O31447	Bacillus subtilis (strain 168)	Firmicutes	641	T	NIQIKIYTPDIPVGD	Large-scale	HTP-MS	26381121
ybfG	O31447	Bacillus subtilis (strain 168)	Firmicutes	657	T	VTTGLTTTITFKIKT	Large-scale	HTP-MS	26381121
ybfG	O31447	Bacillus subtilis (strain 168)	Firmicutes	659	T	TGLTTTITFKIKTYK	Large-scale	HTP-MS	26381121
gamA	O31458	Bacillus subtilis (strain 168)	Firmicutes	38	S	VLGLATGSTPVGLYK	Large-scale	HTP-MS	24390483
ybgF	O31462	Bacillus subtilis (strain 168)	Firmicutes	467	T	SQPAADMTHSK****	Large-scale	HTP-MS	24390483
ydaL	O31487	Bacillus subtilis (strain 168)	Firmicutes	273	S	KVLKKLQSMGGSIIV	Large-scale	HTP-MS	24825175
ydaL	O31487	Bacillus subtilis (strain 168)	Firmicutes	277	S	KLQSMGGSIIVHGYT	Large-scale	HTP-MS	24825175
ydaL	O31487	Bacillus subtilis (strain 168)	Firmicutes	283	Y	GSIIVHGYTHAYRYS	Large-scale	HTP-MS	24825175
ydaL	O31487	Bacillus subtilis (strain 168)	Firmicutes	284	T	SIIVHGYTHAYRYSE	Large-scale	HTP-MS	24825175
ydaL	O31487	Bacillus subtilis (strain 168)	Firmicutes	287	Y	VHGYTHAYRYSETGE	Large-scale	HTP-MS	24825175
ydaL	O31487	Bacillus subtilis (strain 168)	Firmicutes	288	R	HGYTHAYRYSETGEG	Large-scale	HTP-MS	24825175
ydcI	O31489	Bacillus subtilis (strain 168)	Firmicutes	473	R	QHDVSQKRLNESLRF	Large-scale	HTP-MS	22517742
swrC	O31501	Bacillus subtilis (strain 168)	Firmicutes	23	T	WLMTIIVTAAGLYAG	Large-scale	HTP-MS	26381121
swrC	O31501	Bacillus subtilis (strain 168)	Firmicutes	28	Y	IVTAAGLYAGMNMKQ	Large-scale	HTP-MS	26381121
yeeI	O31509	Bacillus subtilis (strain 168)	Firmicutes	21	R	SKDANTSRIYAKFGR	Large-scale	HTP-MS	24825175
yetK	O31540	Bacillus subtilis (strain 168)	Firmicutes	30	Y	VKKQMGAYVSLAAAM	Large-scale	HTP-MS	26381121
yetK	O31540	Bacillus subtilis (strain 168)	Firmicutes	42	S	AAMAIVGSSVVVGKL	Large-scale	HTP-MS	26381121
yetK	O31540	Bacillus subtilis (strain 168)	Firmicutes	43	S	AMAIVGSSVVVGKLM	Large-scale	HTP-MS	26381121
yetL	O31541	Bacillus subtilis (strain 168)	Firmicutes	103	R	ARDGFVSRRHHTEDK	Large-scale	HTP-MS	24825175
yfjP	O31544	Bacillus subtilis (strain 168)	Firmicutes	162	T	WCYPKPETIAELDYQ	Large-scale	HTP-MS	26381121
yfjP	O31544	Bacillus subtilis (strain 168)	Firmicutes	168	Y	ETIAELDYQDLRDLQ	Large-scale	HTP-MS	26381121
yfjC	O31556	Bacillus subtilis (strain 168)	Firmicutes	126	S	HRITKMESSEGLLAK	Large-scale	HTP-MS	20509597
yfjC	O31556	Bacillus subtilis (strain 168)	Firmicutes	149	S	DTEDKRESIVTLTSN	Large-scale	HTP-MS	26381121
yfjC	O31556	Bacillus subtilis (strain 168)	Firmicutes	154	T	RESIVTLTSNEFEKL	Large-scale	HTP-MS	26381121
yfjC	O31556	Bacillus subtilis (strain 168)	Firmicutes	155	S	ESIVTLTSNEFEKLL	Large-scale	HTP-MS	26381121
yfiY	O31567	Bacillus subtilis (strain 168)	Firmicutes	290	S	KNLKAVKSGNAHEVD	Large-scale	HTP-MS	17218307
yfiY	O31567	Bacillus subtilis (strain 168)	Firmicutes	302	T	EVDDVVWTTAGGIKA	Large-scale	HTP-MS	17218307
rpsN2	O31587	Bacillus subtilis (strain 168)	Firmicutes	41	R	EALSKLPRDSAPGRL	Large-scale	HTP-MS	22517742
rpsN2	O31587	Bacillus subtilis (strain 168)	Firmicutes	43	S	LSKLPRDSAPGRLHN	Large-scale	HTP-MS	22517742
yhbI	O31592	Bacillus subtilis (strain 168)	Firmicutes	140	S	YLRKLAGSLTKLAEG	Large-scale	HTP-MS	24825175
yhbI	O31592	Bacillus subtilis (strain 168)	Firmicutes	142	T	RKLAGSLTKLAEGCS	Large-scale	HTP-MS	24825175
yhbI	O31592	Bacillus subtilis (strain 168)	Firmicutes	149	S	TKLAEGCSEKSGN**	Large-scale	HTP-MS	24825175
yjbG	O31605	Bacillus subtilis (strain 168)	Firmicutes	155	S	SDQDTGNSFYQGLND	Large-scale	HTP-MS	26373674
yjbK	O31609	Bacillus subtilis (strain 168)	Firmicutes	2	S	******MSQEIEIEF	Large-scale	HTP-MS	20509597
yjbM	O31611	Bacillus subtilis (strain 168)	Firmicutes	175	R	KVKLRLQRASEAASR	Large-scale	HTP-MS	24263382
ppnKA	O31612	Bacillus subtilis (strain 168)	Firmicutes	186	S	IQLAEMASINNRVFR	Large-scale	HTP-MS	24263382
thiG	O31618	Bacillus subtilis (strain 168)	Firmicutes	10	S	MLTIGGKSFQSRLLL	Large-scale	HTP-MS	24390483
thiG	O31618	Bacillus subtilis (strain 168)	Firmicutes	5	T	***MSMLTIGGKSFQ	Large-scale	HTP-MS	26381121
cotO	O31622	Bacillus subtilis (strain 168)	Firmicutes	29	S	DYAETTRSSMQEIVI	Large-scale	HTP-MS	26381121
cotO	O31622	Bacillus subtilis (strain 168)	Firmicutes	30	S	YAETTRSSMQEIVIK	Large-scale	HTP-MS	26381121
yjcG	O31629	Bacillus subtilis (strain 168)	Firmicutes	123	S	VTVGQNLSDDEHSDV	Large-scale	HTP-MS	24390483
manR	O31644	Bacillus subtilis (strain 168)	Firmicutes	560	T	MREKMSATNIGSGIA	Large-scale	HTP-MS	26373674
manP	O31645	Bacillus subtilis (strain 168)	Firmicutes	365	S	GKRKFEASQREMGKA	Large-scale	HTP-MS	17218307
manP	O31645	Bacillus subtilis (strain 168)	Firmicutes	462	T	NVLKKDITASPVLSE	Large-scale	HTP-MS	26373674
manP	O31645	Bacillus subtilis (strain 168)	Firmicutes	464	S	LKKDITASPVLSETA	Large-scale	HTP-MS	26373674
manP	O31645	Bacillus subtilis (strain 168)	Firmicutes	468	S	ITASPVLSETAPTSA	Large-scale	HTP-MS	26373674
manP	O31645	Bacillus subtilis (strain 168)	Firmicutes	470	T	ASPVLSETAPTSAPS	Large-scale	HTP-MS	26373674
manP	O31645	Bacillus subtilis (strain 168)	Firmicutes	477	S	TAPTSAPSEAAAANE	Large-scale	HTP-MS	26373674
manP	O31645	Bacillus subtilis (strain 168)	Firmicutes	534	R	LIQKLSRRGALLSES	Large-scale	HTP-MS	24263382
manP	O31645	Bacillus subtilis (strain 168)	Firmicutes	539	S	SRRGALLSESGFKQA	Large-scale	HTP-MS	26373674
manP	O31645	Bacillus subtilis (strain 168)	Firmicutes	541	S	RGALLSESGFKQAIL	Large-scale	HTP-MS	26373674
manP	O31645	Bacillus subtilis (strain 168)	Firmicutes	584	S	VAFGIKRSGVDWNSL	Large-scale	HTP-MS	26373674
manP	O31645	Bacillus subtilis (strain 168)	Firmicutes	608	S	MIAVPKESGGNQHLK	Large-scale	HTP-MS	26373674
manP	O31645	Bacillus subtilis (strain 168)	Firmicutes	66	S	IIIAADRSVNKDRFI	Large-scale	HTP-MS	26373674
manA	O31646	Bacillus subtilis (strain 168)	Firmicutes	257	S	GKWNLSGSASLKQQK	Large-scale	HTP-MS	26373674
manA	O31646	Bacillus subtilis (strain 168)	Firmicutes	259	S	WNLSGSASLKQQKPF	Large-scale	HTP-MS	26373674
htpX	O31657	Bacillus subtilis (strain 168)	Firmicutes	85	S	VLNPKKHSLSYEEQQ	Large-scale	HTP-MS	26373674
mtnA	O31662	Bacillus subtilis (strain 168)	Firmicutes	298	R	ERDPEEVRQISGVRT	Large-scale	HTP-MS	22517742
mtnA	O31662	Bacillus subtilis (strain 168)	Firmicutes	80	R	TDNVTEFRRRLEDIK	Large-scale	HTP-MS	22517742
mtnA	O31662	Bacillus subtilis (strain 168)	Firmicutes	81	R	DNVTEFRRRLEDIKQ	Large-scale	HTP-MS	22517742
mtnK	O31663	Bacillus subtilis (strain 168)	Firmicutes	365	R	DKRIGRKRLALETGT	Large-scale	HTP-MS	22517742
mtnK	O31663	Bacillus subtilis (strain 168)	Firmicutes	77	T	VGESWPLTIDRARIE	Large-scale	HTP-MS	22517742
mtnK	O31663	Bacillus subtilis (strain 168)	Firmicutes	80	R	SWPLTIDRARIESSA	Large-scale	HTP-MS	22517742
mtnK	O31663	Bacillus subtilis (strain 168)	Firmicutes	82	R	PLTIDRARIESSALI	Large-scale	HTP-MS	22517742
mtnW	O31666	Bacillus subtilis (strain 168)	Firmicutes	2	S	******MSELLATYL	Large-scale	HTP-MS	24390483
mtnD	O31669	Bacillus subtilis (strain 168)	Firmicutes	85	S	DVISLSDSNPKLDEL	Large-scale	HTP-MS	24390483
mhqR	O31672	Bacillus subtilis (strain 168)	Firmicutes	134	R	MCTEMLKRVGLNAKQ	Large-scale	HTP-MS	24825175
clpE	O31673	Bacillus subtilis (strain 168)	Firmicutes	177	T	ERMKQLITELKERKN	Large-scale	HTP-MS	26381121
ykvS	O31684	Bacillus subtilis (strain 168)	Firmicutes	45	S	YRDLELDSLTVVNHK	Large-scale	HTP-MS	26373674
ykpA	O31716	Bacillus subtilis (strain 168)	Firmicutes	417	S	SPHDQSESFLRGFLG	Large-scale	HTP-MS	26373674
ykpB	O31717	Bacillus subtilis (strain 168)	Firmicutes	244	T	LEEESFRTMTSMSYH	Large-scale	HTP-MS	26381121
ykpB	O31717	Bacillus subtilis (strain 168)	Firmicutes	246	T	EESFRTMTSMSYHMK	Large-scale	HTP-MS	26381121
trmD	O31741	Bacillus subtilis (strain 168)	Firmicutes	215	R	RNKESIRRTYLRRPD	Large-scale	HTP-MS	24825175
pyrH	O31749	Bacillus subtilis (strain 168)	Firmicutes	14	S	KRIVLKLSGEALAGE	Large-scale	HTP-MS	26373674
rnjB	O31760	Bacillus subtilis (strain 168)	Firmicutes	425	R	KGDVVEFRGQNVKIG	Large-scale	HTP-MS	24825175
ymfC	O31761	Bacillus subtilis (strain 168)	Firmicutes	164	S	SFSHQQESMFDLLEK	Large-scale	HTP-MS	24390483
ymfC	O31761	Bacillus subtilis (strain 168)	Firmicutes	47	R	SKKLGVSRATLREAL	Large-scale	HTP-MS	24825175
ymfC	O31761	Bacillus subtilis (strain 168)	Firmicutes	51	R	GVSRATLREALRILE	Large-scale	HTP-MS	24825175
ymfC	O31761	Bacillus subtilis (strain 168)	Firmicutes	65	R	EEEHVIIRRHGVGTF	Large-scale	HTP-MS	24825175
ymfJ	O31768	Bacillus subtilis (strain 168)	Firmicutes	2	S	******MSVLENWDS	Large-scale	HTP-MS	26381121
ymfM	O31771	Bacillus subtilis (strain 168)	Firmicutes	69	S	NTYHDDVSEKISGMN	Large-scale	HTP-MS	24390483
rny	O31774	Bacillus subtilis (strain 168)	Firmicutes	489	R	LEAHRLARDIRKRIE	Large-scale	HTP-MS	24825175
kbl	O31777	Bacillus subtilis (strain 168)	Firmicutes	76	S	QYGAGTGSVRTIAGT	Large-scale	HTP-MS	26373674
pksN	O31782	Bacillus subtilis (strain 168)	Firmicutes	5260	S	KKDAAIQSKLDRFAR	Large-scale	HTP-MS	24825175
rsbRC	O31856	Bacillus subtilis (strain 168)	Firmicutes	165	S	KDMITELSAPVIVLF	Large-scale	HTP-MS	17218307
rsbRC	O31856	Bacillus subtilis (strain 168)	Firmicutes	174	S	PVIVLFHSVGLLPLI	Large-scale	HTP-MS	17218307
rsbRC	O31856	Bacillus subtilis (strain 168)	Firmicutes	186	T	PLIGDIDTVRAKLIM	Large-scale	HTP-MS	17218307
nrdEB	O31875	Bacillus subtilis (strain 168)	Firmicutes	521	Y	TEKTAKIYLYDNKKV	Large-scale	HTP-MS	26381121
nrdEB	O31875	Bacillus subtilis (strain 168)	Firmicutes	523	Y	KTAKIYLYDNKKVLE	Large-scale	HTP-MS	26381121
yorW	O31892	Bacillus subtilis (strain 168)	Firmicutes	93	Y	KFYVDQCYAMSKEIE	Large-scale	HTP-MS	26381121
yorK	O31903	Bacillus subtilis (strain 168)	Firmicutes	11	Y	RLIGDNDYNFDPLAT	Large-scale	HTP-MS	20497499
yorK	O31903	Bacillus subtilis (strain 168)	Firmicutes	168	Y	NNQLSPNYSNKTLTG	Large-scale	HTP-MS	20497499
yorK	O31903	Bacillus subtilis (strain 168)	Firmicutes	220	Y	SRNLETRYFMNEGLK	Large-scale	HTP-MS	20497499
yorK	O31903	Bacillus subtilis (strain 168)	Firmicutes	3	Y	*****MEYRLIGDND	Large-scale	HTP-MS	20497499
yorK	O31903	Bacillus subtilis (strain 168)	Firmicutes	368	Y	ANQLAEEYKKPVLLA	Large-scale	HTP-MS	20497499
yorK	O31903	Bacillus subtilis (strain 168)	Firmicutes	473	Y	FILQLDGYKDYWGYK	Large-scale	HTP-MS	17218307;20497499
yorA	O31912	Bacillus subtilis (strain 168)	Firmicutes	307	Y	NEGGSKEYGIDSVGV	Large-scale	HTP-MS	26381121
yorA	O31912	Bacillus subtilis (strain 168)	Firmicutes	317	T	DSVGVSSTETGNRIQ	Large-scale	HTP-MS	26381121
yomV	O31962	Bacillus subtilis (strain 168)	Firmicutes	91	S	EAYFKVFSKVLINKD	Large-scale	HTP-MS	26373674
sunI	O31989	Bacillus subtilis (strain 168)	Firmicutes	54	S	QIVSIKESDKYGVAD	Large-scale	HTP-MS	26373674
sunI	O31989	Bacillus subtilis (strain 168)	Firmicutes	57	Y	SIKESDKYGVADNID	Large-scale	HTP-MS	24390483
yolB	O31993	Bacillus subtilis (strain 168)	Firmicutes	4	T	****MISTSNYDVTK	Large-scale	HTP-MS	26381121
yolB	O31993	Bacillus subtilis (strain 168)	Firmicutes	7	Y	*MISTSNYDVTKDPK	Large-scale	HTP-MS	26381121
yqzD	O32022	Bacillus subtilis (strain 168)	Firmicutes	39	S	ELETLQLSAMQEIYK	Large-scale	HTP-MS	26373674
udk	O32033	Bacillus subtilis (strain 168)	Firmicutes	14	S	VIGIAGGSGSGKTSV	Large-scale	HTP-MS	26373674
udk	O32033	Bacillus subtilis (strain 168)	Firmicutes	19	T	GGSGSGKTSVTRSIY	Large-scale	HTP-MS	26373674
aspS	O32038	Bacillus subtilis (strain 168)	Firmicutes	110	T	NVLNAAKTPPFAISD	Large-scale	HTP-MS	24390483
hisS	O32039	Bacillus subtilis (strain 168)	Firmicutes	116	R	GPMFRYERPQTGRYR	Large-scale	HTP-MS	24825175
comN	O32049	Bacillus subtilis (strain 168)	Firmicutes	81	S	TVESFKTSNWLGSEE	Large-scale	HTP-MS	24390483
yrbF	O32052	Bacillus subtilis (strain 168)	Firmicutes	59	S	GLHGTVDSIDESKVV	Large-scale	HTP-MS	26373674
tgt	O32053	Bacillus subtilis (strain 168)	Firmicutes	104	S	SGGFQVFSLSKFRNI	Large-scale	HTP-MS	26373674
yuaG	O32076	Bacillus subtilis (strain 168)	Firmicutes	112	S	AIIKIGGSIGEIATA	Large-scale	HTP-MS	26381121
yubF	O32082	Bacillus subtilis (strain 168)	Firmicutes	87	S	QNQSHIES*******	Large-scale	HTP-MS	24390483
bioYB	O32104	Bacillus subtilis (strain 168)	Firmicutes	199	S	FNRNHISST******	Large-scale	HTP-MS	24390483
sufA	O32113	Bacillus subtilis (strain 168)	Firmicutes	2	S	******MSNPVTITE	Large-scale	HTP-MS	24390483
yutI	O32119	Bacillus subtilis (strain 168)	Firmicutes	84	S	GACGSCPSSTITLKA	Large-scale	HTP-MS	26373674
lipA	O32129	Bacillus subtilis (strain 168)	Firmicutes	32	R	TGLKKLMRENNLHTV	Large-scale	HTP-MS	24263382
yunC	O32132	Bacillus subtilis (strain 168)	Firmicutes	53	R	LNEKLKERGIVAGRA	Large-scale	HTP-MS	24825175
pucD	O32144	Bacillus subtilis (strain 168)	Firmicutes	427	T	CGYLQRGTGAAITMH	Large-scale	HTP-MS	24825175
pucD	O32144	Bacillus subtilis (strain 168)	Firmicutes	432	T	RGTGAAITMHGGGLG	Large-scale	HTP-MS	24825175
pucD	O32144	Bacillus subtilis (strain 168)	Firmicutes	442	R	GGGLGFGRMDAAGGR	Large-scale	HTP-MS	24825175
yurJ	O32151	Bacillus subtilis (strain 168)	Firmicutes	3	S	*****MASLTFEHVK	Large-scale	HTP-MS	20509597
frlB	O32157	Bacillus subtilis (strain 168)	Firmicutes	48	R	PSKYVFDRESKSINS	Large-scale	HTP-MS	22517742
sufB	O32162	Bacillus subtilis (strain 168)	Firmicutes	454	R	EYAVEMNRLIKFEME	Large-scale	HTP-MS	24263382
sufU	O32163	Bacillus subtilis (strain 168)	Firmicutes	2	S	******MSFNANLDT	Large-scale	HTP-MS	26373674
sufS	O32164	Bacillus subtilis (strain 168)	Firmicutes	62	R	GVHTLGTRATDGYEG	Large-scale	HTP-MS	24263382
sufD	O32165	Bacillus subtilis (strain 168)	Firmicutes	360	R	LMLSEKARGDANPIL	Large-scale	HTP-MS	24263382
metN	O32169	Bacillus subtilis (strain 168)	Firmicutes	263	S	HLLDDTASGKMVQLT	Large-scale	HTP-MS	24390483
yusG	O32173	Bacillus subtilis (strain 168)	Firmicutes	45	S	MNEYELKSGYSFENE	Large-scale	HTP-MS	26381121
yusI	O32175	Bacillus subtilis (strain 168)	Firmicutes	65	Y	FNTSGMKYRELNLKE	Large-scale	HTP-MS	24825175
fadN	O32178	Bacillus subtilis (strain 168)	Firmicutes	479	S	KGVIAKNSGASLIDL	Large-scale	HTP-MS	26373674
fadN	O32178	Bacillus subtilis (strain 168)	Firmicutes	482	S	IAKNSGASLIDLGDD	Large-scale	HTP-MS	26373674
cysI	O32213	Bacillus subtilis (strain 168)	Firmicutes	76	Y	KQKLEPAYQFMLRVR	Large-scale	HTP-MS	24825175
cysI	O32213	Bacillus subtilis (strain 168)	Firmicutes	81	R	PAYQFMLRVRMPGGV	Large-scale	HTP-MS	24825175
cysI	O32213	Bacillus subtilis (strain 168)	Firmicutes	83	R	YQFMLRVRMPGGVST	Large-scale	HTP-MS	24825175
csoR	O32222	Bacillus subtilis (strain 168)	Firmicutes	22	T	SKEKDQITNRLKRIE	Large-scale	HTP-MS	24825175
csoR	O32222	Bacillus subtilis (strain 168)	Firmicutes	24	R	EKDQITNRLKRIEGQ	Large-scale	HTP-MS	24825175
csoR	O32222	Bacillus subtilis (strain 168)	Firmicutes	27	R	QITNRLKRIEGQVRG	Large-scale	HTP-MS	24825175
azoR2	O32224	Bacillus subtilis (strain 168)	Firmicutes	75	S	GFEELSESEKAKVGR	Large-scale	HTP-MS	24390483
azoR2	O32224	Bacillus subtilis (strain 168)	Firmicutes	92	S	ELSDQFASADKYVFV	Large-scale	HTP-MS	24390483
rnr	O32231	Bacillus subtilis (strain 168)	Firmicutes	12	S	AFMEKLLSFMKEEAY	Large-scale	HTP-MS	26373674
rnr	O32231	Bacillus subtilis (strain 168)	Firmicutes	511	S	IHPRALQSILDAVRD	Large-scale	HTP-MS	26381121
lutC	O32259	Bacillus subtilis (strain 168)	Firmicutes	11	S	GTIQNQESFLNRIAS	Large-scale	HTP-MS	26373674
lutC	O32259	Bacillus subtilis (strain 168)	Firmicutes	15	R	NQESFLNRIASSLGR	Large-scale	HTP-MS	24825175
lutC	O32259	Bacillus subtilis (strain 168)	Firmicutes	2	T	******MTKGTIQNQ	Large-scale	HTP-MS	26373674
lutC	O32259	Bacillus subtilis (strain 168)	Firmicutes	97	R	VIIPKDPRFEEYGLK	Large-scale	HTP-MS	22517742
yvcT	O32264	Bacillus subtilis (strain 168)	Firmicutes	166	R	IGEQAARRAKFGFDM	Large-scale	HTP-MS	24263382
yvcT	O32264	Bacillus subtilis (strain 168)	Firmicutes	54	T	EGLLTSGTSGPSINR	Large-scale	HTP-MS	26373674
rapG	O32294	Bacillus subtilis (strain 168)	Firmicutes	294	Y	EAKIDILYAIYAEGG	Large-scale	HTP-MS	24825175
rapG	O32294	Bacillus subtilis (strain 168)	Firmicutes	297	Y	IDILYAIYAEGGHAE	Large-scale	HTP-MS	24825175
rapG	O32294	Bacillus subtilis (strain 168)	Firmicutes	305	T	AEGGHAETFHLCKQH	Large-scale	HTP-MS	24825175
rapG	O32294	Bacillus subtilis (strain 168)	Firmicutes	318	S	QHMDDLLSEKEYDSV	Large-scale	HTP-MS	24825175
rapG	O32294	Bacillus subtilis (strain 168)	Firmicutes	322	Y	DLLSEKEYDSVRELS	Large-scale	HTP-MS	24825175
rapG	O32294	Bacillus subtilis (strain 168)	Firmicutes	324	S	LSEKEYDSVRELSIL	Large-scale	HTP-MS	24825175
rapG	O32294	Bacillus subtilis (strain 168)	Firmicutes	326	R	EKEYDSVRELSILAG	Large-scale	HTP-MS	24825175
ydjA	O34303	Bacillus subtilis (strain 168)	Firmicutes	360	Y	DITKQLLYDKALEKL	Large-scale	HTP-MS	24825175
acoL	O34324	Bacillus subtilis (strain 168)	Firmicutes	229	H	EEDGVEVHTSSRLGR	Large-scale	HTP-MS	24263382
acoL	O34324	Bacillus subtilis (strain 168)	Firmicutes	236	R	HTSSRLGRVDQTAKT	Large-scale	HTP-MS	24263382
ytrP	O34325	Bacillus subtilis (strain 168)	Firmicutes	365	S	FGKAGYGSLMAAPMI	Large-scale	HTP-MS	26381121
gmk	O34328	Bacillus subtilis (strain 168)	Firmicutes	134	R	SLSELKNRIVTRGTE	Large-scale	HTP-MS	22517742
gmk	O34328	Bacillus subtilis (strain 168)	Firmicutes	149	R	TDALIENRMKAAKAE	Large-scale	HTP-MS	22517742
yjoA	O34334	Bacillus subtilis (strain 168)	Firmicutes	150	Y	GHTELPFYQQRM***	Large-scale	HTP-MS	17218307;20497499
yjoA	O34334	Bacillus subtilis (strain 168)	Firmicutes	30	Y	EKISKDHYSYKPAET	Large-scale	HTP-MS	20497499
yjoA	O34334	Bacillus subtilis (strain 168)	Firmicutes	32	Y	ISKDHYSYKPAETSM	Large-scale	HTP-MS	20497499
yjoA	O34334	Bacillus subtilis (strain 168)	Firmicutes	40	S	KPAETSMSAEELVKH	Large-scale	HTP-MS	24390483
mntB	O34338	Bacillus subtilis (strain 168)	Firmicutes	144	R	LSGGQQQRVFLARAL	Large-scale	HTP-MS	24263382
argG	O34347	Bacillus subtilis (strain 168)	Firmicutes	262	R	RIDHVENRLVGIKSR	Large-scale	HTP-MS	22517742
yceE	O34384	Bacillus subtilis (strain 168)	Firmicutes	10	R	IQLSKGQRIDLTKTN	Large-scale	HTP-MS	22517742
yceE	O34384	Bacillus subtilis (strain 168)	Firmicutes	119	S	IHDAEARSQNFGQVS	Large-scale	HTP-MS	26373674
yceE	O34384	Bacillus subtilis (strain 168)	Firmicutes	178	S	NAIGSGFSGGLAALC	Large-scale	HTP-MS	26373674
gapB	O34425	Bacillus subtilis (strain 168)	Firmicutes	196	R	DNPHKDLRRARACGE	Large-scale	HTP-MS	24825175
gapB	O34425	Bacillus subtilis (strain 168)	Firmicutes	199	R	HKDLRRARACGESII	Large-scale	HTP-MS	24825175
gapB	O34425	Bacillus subtilis (strain 168)	Firmicutes	204	S	RARACGESIIPTTTG	Large-scale	HTP-MS	24263382
gapB	O34425	Bacillus subtilis (strain 168)	Firmicutes	263	R	EVNEAFKRAAKTSMY	Large-scale	HTP-MS	24825175
gapB	O34425	Bacillus subtilis (strain 168)	Firmicutes	78	R	KVLLLNSRDPKQLPW	Large-scale	HTP-MS	24825175
apt	O34443	Bacillus subtilis (strain 168)	Firmicutes	85	R	RKEGKLPREVIKVDY	Large-scale	HTP-MS	22517742
ylbN	O34445	Bacillus subtilis (strain 168)	Firmicutes	158	R	KKNQVDPRLAALEKL	Large-scale	HTP-MS	22517742
yceF	O34447	Bacillus subtilis (strain 168)	Firmicutes	254	S	VREQTAASKEE****	Large-scale	HTP-MS	24390483
yfkQ	O34486	Bacillus subtilis (strain 168)	Firmicutes	303	R	SNLIRWLRYMFLFVA	Large-scale	HTP-MS	24825175
yfkQ	O34486	Bacillus subtilis (strain 168)	Firmicutes	304	Y	NLIRWLRYMFLFVAL	Large-scale	HTP-MS	24825175
yfkQ	O34486	Bacillus subtilis (strain 168)	Firmicutes	312	Y	MFLFVALYLPAIYVA	Large-scale	HTP-MS	24825175
yfkQ	O34486	Bacillus subtilis (strain 168)	Firmicutes	317	Y	ALYLPAIYVAVITYH	Large-scale	HTP-MS	24825175
yfkQ	O34486	Bacillus subtilis (strain 168)	Firmicutes	322	T	AIYVAVITYHQDLMP	Large-scale	HTP-MS	24825175
yfkQ	O34486	Bacillus subtilis (strain 168)	Firmicutes	323	Y	IYVAVITYHQDLMPT	Large-scale	HTP-MS	24825175
yfkQ	O34486	Bacillus subtilis (strain 168)	Firmicutes	330	T	YHQDLMPTNLMFSVA	Large-scale	HTP-MS	24825175
yfkQ	O34486	Bacillus subtilis (strain 168)	Firmicutes	335	S	MPTNLMFSVASAREP	Large-scale	HTP-MS	24825175
yfkQ	O34486	Bacillus subtilis (strain 168)	Firmicutes	338	S	NLMFSVASAREPIPF	Large-scale	HTP-MS	24825175
yfkQ	O34486	Bacillus subtilis (strain 168)	Firmicutes	340	R	MFSVASAREPIPFPA	Large-scale	HTP-MS	24825175
pgl	O34499	Bacillus subtilis (strain 168)	Firmicutes	124	S	FPVQEDGSLQSPVSE	Large-scale	HTP-MS	26373674
pgl	O34499	Bacillus subtilis (strain 168)	Firmicutes	127	S	QEDGSLQSPVSEAAH	Large-scale	HTP-MS	24390483
prkC	O34507	Bacillus subtilis (strain 168)	Firmicutes	151	T	HMGNIKVTDFGIATA	Large-scale	HTP-MS	26373674
prkC	O34507	Bacillus subtilis (strain 168)	Firmicutes	152	D	MGNIKVTDFGIATAL	Large-scale	HTP-MS	26373674
prkC	O34507	Bacillus subtilis (strain 168)	Firmicutes	157	T	VTDFGIATALSSTTI	Large-scale	HTP-MS	26373674
prkC	O34507	Bacillus subtilis (strain 168)	Firmicutes	160	S	FGIATALSSTTITHT	Large-scale	HTP-MS	26373674
prkC	O34507	Bacillus subtilis (strain 168)	Firmicutes	166	H	LSSTTITHTNSVLGS	Large-scale	HTP-MS	26373674
prkC	O34507	Bacillus subtilis (strain 168)	Firmicutes	169	S	TTITHTNSVLGSVHY	Large-scale	HTP-MS	26373674
prkC	O34507	Bacillus subtilis (strain 168)	Firmicutes	173	S	HTNSVLGSVHYLSPE	Large-scale	HTP-MS	26373674
prkC	O34507	Bacillus subtilis (strain 168)	Firmicutes	217	S	FDGESAVSIALKHLQ	Large-scale	HTP-MS	26381121
yfmM	O34512	Bacillus subtilis (strain 168)	Firmicutes	286	R	NKARVSTRNMAMSRQ	Large-scale	HTP-MS	24263382
tmcAL	O34513	Bacillus subtilis (strain 168)	Firmicutes	299	T	EFMELLKTKRYTWTR	Large-scale	HTP-MS	24825175
pfkA	O34529	Bacillus subtilis (strain 168)	Firmicutes	233	R	SGVEFGKRIEEETNL	Large-scale	HTP-MS	22517742
pfkA	O34529	Bacillus subtilis (strain 168)	Firmicutes	238	T	GKRIEEETNLETRVS	Large-scale	HTP-MS	22517742
pfkA	O34529	Bacillus subtilis (strain 168)	Firmicutes	282	R	LLEGKGGRCVGIQNN	Large-scale	HTP-MS	24825175
yfmK	O34536	Bacillus subtilis (strain 168)	Firmicutes	3	S	*****MASIDRFQVM	Large-scale	HTP-MS	26381121
yflK	O34542	Bacillus subtilis (strain 168)	Firmicutes	168	S	GANLELLSRGEKGIS	Large-scale	HTP-MS	26373674
ylbO	O34549	Bacillus subtilis (strain 168)	Firmicutes	180	S	RARKMVVSKEDGRMK	Large-scale	HTP-MS	20509597
ykuJ	O34588	Bacillus subtilis (strain 168)	Firmicutes	13	S	GIITRLQSLQETAEA	Large-scale	HTP-MS	26373674
acoB	O34591	Bacillus subtilis (strain 168)	Firmicutes	266	T	IFTSLEKTNRLIIID	Large-scale	HTP-MS	26373674
acoB	O34591	Bacillus subtilis (strain 168)	Firmicutes	278	R	IIDEANPRCSIATDI	Large-scale	HTP-MS	24263382
acoB	O34591	Bacillus subtilis (strain 168)	Firmicutes	65	R	VQEFGRTRVLDTPIS	Large-scale	HTP-MS	24263382
ytnA	O34618	Bacillus subtilis (strain 168)	Firmicutes	463	S	AASERNIS*******	Large-scale	HTP-MS	24390483
yjlC	O34633	Bacillus subtilis (strain 168)	Firmicutes	43	T	VDQLPKLTELVNILT	Large-scale	HTP-MS	24825175
yjlC	O34633	Bacillus subtilis (strain 168)	Firmicutes	50	T	TELVNILTKSYDFAQ	Large-scale	HTP-MS	24825175
yjlC	O34633	Bacillus subtilis (strain 168)	Firmicutes	52	S	LVNILTKSYDFAQSV	Large-scale	HTP-MS	24825175
yjlC	O34633	Bacillus subtilis (strain 168)	Firmicutes	53	Y	VNILTKSYDFAQSVA	Large-scale	HTP-MS	24825175
yjlC	O34633	Bacillus subtilis (strain 168)	Firmicutes	58	S	KSYDFAQSVATDEVL	Large-scale	HTP-MS	24825175
yjlC	O34633	Bacillus subtilis (strain 168)	Firmicutes	61	T	DFAQSVATDEVLKSD	Large-scale	HTP-MS	24825175
yjlC	O34633	Bacillus subtilis (strain 168)	Firmicutes	67	S	ATDEVLKSDTVGAIT	Large-scale	HTP-MS	24825175
yjlC	O34633	Bacillus subtilis (strain 168)	Firmicutes	69	T	DEVLKSDTVGAITEI	Large-scale	HTP-MS	24825175
yjlC	O34633	Bacillus subtilis (strain 168)	Firmicutes	74	T	SDTVGAITEILEPVK	Large-scale	HTP-MS	24825175
yobD	O34647	Bacillus subtilis (strain 168)	Firmicutes	7	R	*MYCQRLRQLRKAHK	Large-scale	HTP-MS	24825175
dhaS	O34660	Bacillus subtilis (strain 168)	Firmicutes	3	S	*****MSSLTMQVTK	Large-scale	HTP-MS	26381121
dhaS	O34660	Bacillus subtilis (strain 168)	Firmicutes	350	R	VSKEQHERVLSYIQK	Large-scale	HTP-MS	24263382
dhaS	O34660	Bacillus subtilis (strain 168)	Firmicutes	5	T	***MSSLTMQVTKRL	Large-scale	HTP-MS	26381121
dhaS	O34660	Bacillus subtilis (strain 168)	Firmicutes	9	T	SSLTMQVTKRLETFL	Large-scale	HTP-MS	26381121
rpmF	O34687	Bacillus subtilis (strain 168)	Firmicutes	6	R	**MAVPFRRTSKMKK	Large-scale	HTP-MS	24825175
opcR	O34709	Bacillus subtilis (strain 168)	Firmicutes	41	Y	GRVLGIIYMNRKPMT	Large-scale	HTP-MS	24825175
opcR	O34709	Bacillus subtilis (strain 168)	Firmicutes	44	R	LGIIYMNRKPMTLSE	Large-scale	HTP-MS	24825175
opcR	O34709	Bacillus subtilis (strain 168)	Firmicutes	48	T	YMNRKPMTLSELSEA	Large-scale	HTP-MS	24825175
opcR	O34709	Bacillus subtilis (strain 168)	Firmicutes	50	S	NRKPMTLSELSEATG	Large-scale	HTP-MS	24825175
opcR	O34709	Bacillus subtilis (strain 168)	Firmicutes	53	S	PMTLSELSEATGMSK	Large-scale	HTP-MS	24825175
opcR	O34709	Bacillus subtilis (strain 168)	Firmicutes	56	T	LSELSEATGMSKTRM	Large-scale	HTP-MS	24825175
opcR	O34709	Bacillus subtilis (strain 168)	Firmicutes	59	S	LSEATGMSKTRMSQV	Large-scale	HTP-MS	24825175
opcR	O34709	Bacillus subtilis (strain 168)	Firmicutes	61	T	EATGMSKTRMSQVVR	Large-scale	HTP-MS	24825175
opcR	O34709	Bacillus subtilis (strain 168)	Firmicutes	62	R	ATGMSKTRMSQVVRE	Large-scale	HTP-MS	24825175
oxdC	O34714	Bacillus subtilis (strain 168)	Firmicutes	12	R	NDIPQPIRGDKGATV	Large-scale	HTP-MS	22517742
oxdC	O34714	Bacillus subtilis (strain 168)	Firmicutes	372	S	KDFTDVLSKEKHPVV	Large-scale	HTP-MS	24390483
yfmG	O34722	Bacillus subtilis (strain 168)	Firmicutes	474	R	NIPVYKIRESINGPI	Large-scale	HTP-MS	22517742
yloV	O34751	Bacillus subtilis (strain 168)	Firmicutes	255	R	VRLDQTKREFDEGTF	Large-scale	HTP-MS	22517742
ydjO	O34759	Bacillus subtilis (strain 168)	Firmicutes	7	R	*MSYYNKRNQEPLPK	Large-scale	HTP-MS	22517742
ytnP	O34760	Bacillus subtilis (strain 168)	Firmicutes	36	S	VVPKPLWSKKYPVNE	Large-scale	HTP-MS	17218307
sat	O34764	Bacillus subtilis (strain 168)	Firmicutes	382	S	KKEEVGVS*******	Large-scale	HTP-MS	24390483
bdhA	O34788	Bacillus subtilis (strain 168)	Firmicutes	13	R	WHNQKDIRIEHIEEP	Large-scale	HTP-MS	22517742
bdhA	O34788	Bacillus subtilis (strain 168)	Firmicutes	220	S	GAIIVDPSKTDDVVA	Large-scale	HTP-MS	26373674
bdhA	O34788	Bacillus subtilis (strain 168)	Firmicutes	302	S	DIFPAVLSLMKEGYF	Large-scale	HTP-MS	26373674
bdhA	O34788	Bacillus subtilis (strain 168)	Firmicutes	5	R	***MKAARWHNQKDI	Large-scale	HTP-MS	24263382
ybcH	O34795	Bacillus subtilis (strain 168)	Firmicutes	75	T	LSKMIVVTRNGKTDL	Large-scale	HTP-MS	24263382
yfmJ	O34812	Bacillus subtilis (strain 168)	Firmicutes	2	T	******MTASQQQIQ	Large-scale	HTP-MS	26381121
yfmJ	O34812	Bacillus subtilis (strain 168)	Firmicutes	4	S	****MTASQQQIQLA	Large-scale	HTP-MS	26381121
glmM	O34824	Bacillus subtilis (strain 168)	Firmicutes	100	S	AGVMISASHNPVQDN	Large-scale	HTP-MS	17218307
glmM	O34824	Bacillus subtilis (strain 168)	Firmicutes	101	H	GVMISASHNPVQDNG	Large-scale	HTP-MS	26373674
glmM	O34824	Bacillus subtilis (strain 168)	Firmicutes	98	S	AEAGVMISASHNPVQ	Large-scale	HTP-MS	20509597
yfmE	O34832	Bacillus subtilis (strain 168)	Firmicutes	102	S	VVGISKGSGLAAMAV	Large-scale	HTP-MS	24825175
yfmE	O34832	Bacillus subtilis (strain 168)	Firmicutes	116	S	VILIFPESPVYVLPF	Large-scale	HTP-MS	24825175
yfmE	O34832	Bacillus subtilis (strain 168)	Firmicutes	119	Y	IFPESPVYVLPFSAF	Large-scale	HTP-MS	24825175
yfmE	O34832	Bacillus subtilis (strain 168)	Firmicutes	124	S	PVYVLPFSAFAGAAI	Large-scale	HTP-MS	24825175
yfmE	O34832	Bacillus subtilis (strain 168)	Firmicutes	141	R	VLLLMIARKKSIQPS	Large-scale	HTP-MS	24825175
yceH	O34833	Bacillus subtilis (strain 168)	Firmicutes	297	S	KRNAENISSQSVEIA	Large-scale	HTP-MS	26373674
yceH	O34833	Bacillus subtilis (strain 168)	Firmicutes	298	S	RNAENISSQSVEIAR	Large-scale	HTP-MS	26373674
yceH	O34833	Bacillus subtilis (strain 168)	Firmicutes	300	S	AENISSQSVEIARMA	Large-scale	HTP-MS	26373674
yceH	O34833	Bacillus subtilis (strain 168)	Firmicutes	305	R	SQSVEIARMAGRPSI	Large-scale	HTP-MS	24263382
ku	O34859	Bacillus subtilis (strain 168)	Firmicutes	123	Y	LQEIDPIYFNRSYFV	Large-scale	HTP-MS	24825175
ku	O34859	Bacillus subtilis (strain 168)	Firmicutes	126	R	IDPIYFNRSYFVGPG	Large-scale	HTP-MS	24825175
ku	O34859	Bacillus subtilis (strain 168)	Firmicutes	127	S	DPIYFNRSYFVGPGD	Large-scale	HTP-MS	24825175
ku	O34859	Bacillus subtilis (strain 168)	Firmicutes	128	Y	PIYFNRSYFVGPGDN	Large-scale	HTP-MS	24825175
ku	O34859	Bacillus subtilis (strain 168)	Firmicutes	137	T	VGPGDNGTKAYTLLR	Large-scale	HTP-MS	24825175
rsbRB	O34860	Bacillus subtilis (strain 168)	Firmicutes	186	T	PLVGDIDTERAKFIL	Large-scale	HTP-MS	17218307;17726680
rsbRB	O34860	Bacillus subtilis (strain 168)	Firmicutes	188	R	VGDIDTERAKFILEN	Large-scale	HTP-MS	24263382
uvrA	O34863	Bacillus subtilis (strain 168)	Firmicutes	526	R	LHQRDNDRLISALKN	Large-scale	HTP-MS	24825175
uvrA	O34863	Bacillus subtilis (strain 168)	Firmicutes	54	R	IYAEGQRRYVESLSA	Large-scale	HTP-MS	24825175
uvrA	O34863	Bacillus subtilis (strain 168)	Firmicutes	55	Y	YAEGQRRYVESLSAY	Large-scale	HTP-MS	24825175
uvrA	O34863	Bacillus subtilis (strain 168)	Firmicutes	58	S	GQRRYVESLSAYARQ	Large-scale	HTP-MS	24825175
uvrA	O34863	Bacillus subtilis (strain 168)	Firmicutes	60	S	RRYVESLSAYARQFL	Large-scale	HTP-MS	24825175
uvrA	O34863	Bacillus subtilis (strain 168)	Firmicutes	62	Y	YVESLSAYARQFLGQ	Large-scale	HTP-MS	24825175
uvrA	O34863	Bacillus subtilis (strain 168)	Firmicutes	64	R	ESLSAYARQFLGQMD	Large-scale	HTP-MS	24825175
ytiB	O34872	Bacillus subtilis (strain 168)	Firmicutes	2	S	******MSLLNDILE	Large-scale	HTP-MS	24390483
yebD	O34904	Bacillus subtilis (strain 168)	Firmicutes	39	S	QLADYTLSELEKEYK	Large-scale	HTP-MS	26373674
yerA	O34909	Bacillus subtilis (strain 168)	Firmicutes	389	Y	LVPLELSYDMTMDDL	Large-scale	HTP-MS	17218307
yerA	O34909	Bacillus subtilis (strain 168)	Firmicutes	392	T	LELSYDMTMDDLQFS	Large-scale	HTP-MS	17218307
yerA	O34909	Bacillus subtilis (strain 168)	Firmicutes	399	S	TMDDLQFSMPMGVKM	Large-scale	HTP-MS	17218307;20509597
yerA	O34909	Bacillus subtilis (strain 168)	Firmicutes	4	R	****MSERTFNWKNK	Large-scale	HTP-MS	24263382
ytoP	O34924	Bacillus subtilis (strain 168)	Firmicutes	269	R	DRTTVMHRGMREFVL	Large-scale	HTP-MS	24263382
ykwC	O34948	Bacillus subtilis (strain 168)	Firmicutes	281	S	EENSGTQSIYKLWVK	Large-scale	HTP-MS	24390483
ykoM	O34949	Bacillus subtilis (strain 168)	Firmicutes	13	R	FNEEEVERAMNLYRV	Large-scale	HTP-MS	24263382
ykoM	O34949	Bacillus subtilis (strain 168)	Firmicutes	154	R	HSQHLLFR*******	Large-scale	HTP-MS	24263382
ykoM	O34949	Bacillus subtilis (strain 168)	Firmicutes	23	R	NLYRVFARAFKSVSE	Large-scale	HTP-MS	24825175
ytsJ	O34962	Bacillus subtilis (strain 168)	Firmicutes	2	S	******MSLREEALH	Large-scale	HTP-MS	26373674
ytsJ	O34962	Bacillus subtilis (strain 168)	Firmicutes	4	R	****MSLREEALHLH	Large-scale	HTP-MS	24263382
rpmE2	O34967	Bacillus subtilis (strain 168)	Firmicutes	70	R	KFNEKGGRVEQFKKR	Large-scale	HTP-MS	22517742
yerB	O34968	Bacillus subtilis (strain 168)	Firmicutes	103	S	ETVGPVRSAREYFVT	Large-scale	HTP-MS	17218307
yerB	O34968	Bacillus subtilis (strain 168)	Firmicutes	97	T	FQSQMPETVGPVRSA	Large-scale	HTP-MS	17218307
yvrO	O34979	Bacillus subtilis (strain 168)	Firmicutes	161	R	RALVNQPRFILADEP	Large-scale	HTP-MS	22517742
dapH	O34981	Bacillus subtilis (strain 168)	Firmicutes	25	Y	KSTPVKVYVKGELEG	Large-scale	HTP-MS	26373674
dapH	O34981	Bacillus subtilis (strain 168)	Firmicutes	66	S	TAIEENQSKIEDYVV	Large-scale	HTP-MS	26373674
ydjH	O35004	Bacillus subtilis (strain 168)	Firmicutes	246	S	GVTKGGTSYSGSRGS	Large-scale	HTP-MS	24390483
ydjH	O35004	Bacillus subtilis (strain 168)	Firmicutes	250	S	GGTSYSGSRGSF***	Large-scale	HTP-MS	24263382
yfkK	O35019	Bacillus subtilis (strain 168)	Firmicutes	53	S	RMVMKKESFSPSEMQ	Large-scale	HTP-MS	17218307
yfkK	O35019	Bacillus subtilis (strain 168)	Firmicutes	55	S	VMKKESFSPSEMQAI	Large-scale	HTP-MS	17218307
yfkK	O35019	Bacillus subtilis (strain 168)	Firmicutes	57	S	KKESFSPSEMQAIAQ	Large-scale	HTP-MS	17218307
yfkK	O35019	Bacillus subtilis (strain 168)	Firmicutes	68	S	AIAQELASLRK****	Large-scale	HTP-MS	17218307
coaBC	O35033	Bacillus subtilis (strain 168)	Firmicutes	207	R	REAIDPVRFFTNKST	Large-scale	HTP-MS	24825175
rplL	P02394	Bacillus subtilis (strain 168)	Firmicutes	119	S	KLEEVGASVEVK***	Large-scale	HTP-MS	24390483
hag	P02968	Bacillus subtilis (strain 168)	Firmicutes	114	D	TDLQSIQDEISALTD	Large-scale	HTP-MS	26373674
hag	P02968	Bacillus subtilis (strain 168)	Firmicutes	117	S	QSIQDEISALTDEID	Large-scale	HTP-MS	26373674
hag	P02968	Bacillus subtilis (strain 168)	Firmicutes	15	R	AALNTLNRLSSNNSA	Large-scale	HTP-MS	24825175
hag	P02968	Bacillus subtilis (strain 168)	Firmicutes	2	R	******MRINHNIAA	Large-scale	HTP-MS	24825175
hag	P02968	Bacillus subtilis (strain 168)	Firmicutes	230	S	EAINQVSSQRAKLGA	Large-scale	HTP-MS	24390483
hag	P02968	Bacillus subtilis (strain 168)	Firmicutes	232	R	INQVSSQRAKLGAVQ	Large-scale	HTP-MS	24825175
hag	P02968	Bacillus subtilis (strain 168)	Firmicutes	245	T	VQNRLEHTINNLSAS	Large-scale	HTP-MS	24825175
hag	P02968	Bacillus subtilis (strain 168)	Firmicutes	250	S	EHTINNLSASGENLT	Large-scale	HTP-MS	24825175
hag	P02968	Bacillus subtilis (strain 168)	Firmicutes	252	S	TINNLSASGENLTAA	Large-scale	HTP-MS	24825175
hag	P02968	Bacillus subtilis (strain 168)	Firmicutes	257	T	SASGENLTAAESRIR	Large-scale	HTP-MS	24825175
hag	P02968	Bacillus subtilis (strain 168)	Firmicutes	261	S	ENLTAAESRIRDVDM	Large-scale	HTP-MS	24825175
hag	P02968	Bacillus subtilis (strain 168)	Firmicutes	262	R	NLTAAESRIRDVDMA	Large-scale	HTP-MS	24825175
hag	P02968	Bacillus subtilis (strain 168)	Firmicutes	264	R	TAAESRIRDVDMAKE	Large-scale	HTP-MS	24825175
hag	P02968	Bacillus subtilis (strain 168)	Firmicutes	35	R	EKLSSGLRINRAGDD	Large-scale	HTP-MS	24825175
hag	P02968	Bacillus subtilis (strain 168)	Firmicutes	38	R	SSGLRINRAGDDAAG	Large-scale	HTP-MS	24825175
hag	P02968	Bacillus subtilis (strain 168)	Firmicutes	57	R	EKMRGQIRGLEMASK	Large-scale	HTP-MS	24825175
sspA	P04831	Bacillus subtilis (strain 168)	Firmicutes	47	S	TTSRANGSVGGEITK	Large-scale	HTP-MS	26381121
sspA	P04831	Bacillus subtilis (strain 168)	Firmicutes	58	S	EITKRLVSFAQQNMG	Large-scale	HTP-MS	26381121
sspA	P04831	Bacillus subtilis (strain 168)	Firmicutes	6	S	**MANNNSGNSNNLL	Large-scale	HTP-MS	26381121
sspA	P04831	Bacillus subtilis (strain 168)	Firmicutes	9	S	ANNNSGNSNNLLVPG	Large-scale	HTP-MS	26381121
sspB	P04832	Bacillus subtilis (strain 168)	Firmicutes	45	S	TTSRANGSVGGEITK	Large-scale	HTP-MS	26381121
sspB	P04832	Bacillus subtilis (strain 168)	Firmicutes	6	S	**MANQNSSNDLLVP	Large-scale	HTP-MS	26381121
sspB	P04832	Bacillus subtilis (strain 168)	Firmicutes	7	S	*MANQNSSNDLLVPG	Large-scale	HTP-MS	26381121
rpsK	P04969	Bacillus subtilis (strain 168)	Firmicutes	100	R	SGREAAIRALQAAGL	Large-scale	HTP-MS	24825175
rpsK	P04969	Bacillus subtilis (strain 168)	Firmicutes	93	S	VTVKGPGSGREAAIR	Large-scale	HTP-MS	24825175
rpsK	P04969	Bacillus subtilis (strain 168)	Firmicutes	95	R	VKGPGSGREAAIRAL	Large-scale	HTP-MS	24825175
thrC	P04990	Bacillus subtilis (strain 168)	Firmicutes	153	S	SPIALVNSVNPYRIE	Large-scale	HTP-MS	24390483
thrC	P04990	Bacillus subtilis (strain 168)	Firmicutes	341	S	TLPTDEDSILEYVKG	Large-scale	HTP-MS	24390483
thrC	P04990	Bacillus subtilis (strain 168)	Firmicutes	82	S	NDTIMCASTGNTSAA	Large-scale	HTP-MS	24390483
leuB	P05645	Bacillus subtilis (strain 168)	Firmicutes	4	R	****MKKRIALLPGD	Large-scale	HTP-MS	22517742
leuB	P05645	Bacillus subtilis (strain 168)	Firmicutes	84	S	PKWDQNPSELRPEKG	Large-scale	HTP-MS	24390483
recF	P05651	Bacillus subtilis (strain 168)	Firmicutes	55	S	MAKSHRTSNDKELIR	Large-scale	HTP-MS	26373674
gyrB	P05652	Bacillus subtilis (strain 168)	Firmicutes	400	S	RELTRRKSALEISNL	Large-scale	HTP-MS	20509597
[truncated: 17,298 more rows]
