# Supplementary material for: dbPSP 2.0, an updated database of protein phosphorylation sites in prokaryotes
Source: Sci Data. 2020 May 29;7:164. doi: 10.1038/s41597-020-0506-7 (PMC7260176; doi:10.1038/s41597-020-0506-7)
Supplement: Supplementary file 2 — Supplementary Table 2 [file 41597_2020_506_MOESM2_ESM.xlsx]

## Sheet: Supplementary Table 2
Supplementary Table 2. The coverage values of phosphoproteins in top 50 prokaryotic organisms with >= 10 substrates.
Organism	# of phosphoproteins	# of proteins	Coverage
Sulfolobus acidocaldarius (strain ATCC 33909 / DSM 639 / JCM 8929 / NBRC 15157 / NCIMB 11770)	801	2221	0.360648
Saccharolobus solfataricus (strain ATCC 35092 / DSM 1617 / JCM 11322 / P2) (Sulfolobus solfataricus)	536	2938	0.182437
Mycobacterium tuberculosis (strain ATCC 25618 / H37Rv)	668	3993	0.167293
Mycobacterium bovis (strain BCG / Pasteur 1173P2)	577	3891	0.148291
Shigella flexneri	590	4103	0.143797
Bacillus subtilis (strain 168)	600	4260	0.140845
Synechocystis sp. (strain PCC 6803 / Kazusa)	480	3507	0.136869
Escherichia coli (strain K12)	594	4391	0.135277
Mycoplasma pneumoniae (strain ATCC 29342 / M129)	76	686	0.110787
Staphylococcus aureus (strain COL)	227	2680	0.0847015
Listeria monocytogenes serovar 1/2a (strain ATCC BAA-679 / EGD-e)	221	2844	0.0777075
Synechococcus sp. (strain ATCC 27264 / PCC 7002 / PR-6) (Agmenellum quadruplicatum)	245	3179	0.0770683
Acinetobacter baumannii (strain SDF)	204	2767	0.0737261
Methanohalophilus portucalensis FDF-1	146	2115	0.0690307
Escherichia coli O157:H7	300	5062	0.0592651
Helicobacter pylori (strain ATCC 700392 / 26695) (Campylobacter pylori)	87	1552	0.0560567
Streptococcus pneumoniae serotype 2 (strain D39 / NCTC 7466)	84	1915	0.0438642
Mycobacterium tuberculosis (strain CDC 1551 / Oshkosh)	126	3987	0.0316027
Saccharopolyspora erythraea (strain ATCC 11635 / DSM 40517 / JCM 4748 / NBRC 13426 / NCIMB 8594 / NRRL 2338)	224	7154	0.0313112
Lactococcus lactis subsp. lactis (strain IL1403) (Streptococcus lactis)	65	2225	0.0292135
Halobacterium salinarum (strain ATCC 29341 / DSM 671 / R1)	70	2570	0.0272374
Thermus thermophilus (strain HB27 / ATCC BAA-163 / DSM 7039)	56	2200	0.0254545
Thermus thermophilus (strain HB8 / ATCC 27634 / DSM 579)	49	2227	0.0220027
Streptomyces coelicolor (strain ATCC BAA-471 / A3(2) / M145)	164	8038	0.0204031
Xanthomonas axonopodis pv. citri (strain 306)	86	4354	0.019752
Clostridium acetobutylicum (strain ATCC 824 / DSM 792 / JCM 1419 / LMG 5710 / VKM B-1787)	70	3847	0.018196
Staphylococcus aureus (strain Newman)	51	2840	0.0179577
Campylobacter jejuni subsp. jejuni serotype O:2 (strain ATCC 700819 / NCTC 11168)	28	1623	0.017252
Pseudomonas aeruginosa (strain ATCC 15692 / DSM 22644 / CIP 104116 / JCM 14847 / LMG 12228 / 1C / PRS 101 / PAO1)	95	5563	0.0170771
Rhodopseudomonas palustris (strain ATCC BAA-98 / CGA009)	72	4811	0.0149657
Sinorhizobium meliloti (strain BL225C)	90	6307	0.0142699
Pseudomonas aeruginosa (strain UCBPP-PA14)	76	5886	0.012912
Mycobacterium smegmatis (strain ATCC 700084 / mc(2)155)	85	6602	0.0128749
Oenococcus oeni (strain ATCC BAA-331 / PSU-1)	20	1682	0.0118906
Pseudomonas fluorescens (strain Pf0-1)	61	5712	0.0106793
Streptococcus agalactiae serotype Ia (strain ATCC 27591 / A909 / CDC SS700)	21	1983	0.01059
Caldanaerobacter subterraneus subsp. tengcongensis (strain DSM 15242 / JCM 11007 / NBRC 100824 / MB4) (Thermoanaerobacter tengcongensis)	25	2545	0.00982318
Rhizobium meliloti (strain 1021) (Ensifer meliloti) (Sinorhizobium meliloti)	60	6169	0.00972605
Leptospira interrogans serogroup Icterohaemorrhagiae serovar Lai (strain 56601)	31	3676	0.00843308
Klebsiella pneumoniae	27	3541	0.00762496
Methanohalophilus mahii (strain ATCC 35705 / DSM 5219 / SLP)	15	1986	0.00755287
Vibrio vulnificus (strain YJ016)	37	4990	0.00741483
Klebsiella pneumoniae subsp. pneumoniae	39	5615	0.00694568
Methanosarcina mazei (strain ATCC BAA-159 / DSM 3647 / Goe1 / Go1 / JCM 11833 / OCM 88) (Methanosarcina frisia)	21	3303	0.00635786
Streptococcus agalactiae	12	2021	0.00593765
Lactococcus lactis subsp. lactis (strain KF147)	14	2458	0.00569569
Meiothermus cateniformans	10	2795	0.00357782
Arthrospira platensis C1	14	6006	0.002331
Serratia marcescens	11	4775	0.00230366
Vibrio alginolyticus	10	4690	0.0021322
