# Supplementary material for: dbPSP 2.0, an updated database of protein phosphorylation sites in prokaryotes
Source: Sci Data. 2020 May 29;7:164. doi: 10.1038/s41597-020-0506-7 (PMC7260176; doi:10.1038/s41597-020-0506-7)
Supplement: Supplementary file 3 — Supplementary Table 3 [file 41597_2020_506_MOESM3_ESM.xlsx]

## Sheet: Supplementary Table 3
Supplementary Table 3. The 227 p-sites with a conservation ratio > 0.9 in the corresponding orthologous groups.
Gene name	UniProt	Organism	Phylum	Position	Residue	Num. of orthologs	Conservation	Peptide
ndk	P31103	Bacillus subtilis (strain 168)	Firmicutes	103	R	604	1	EALPGTIRGDYGMFV
tsf	P55975	Helicobacter pylori (strain ATCC 700392 / 26695) (Campylobacter pylori)	Proteobacteria	157	Y	451	1	SSHIINGYAHSNARV
tsf	P55975	Helicobacter pylori (strain ATCC 700392 / 26695) (Campylobacter pylori)	Proteobacteria	159	H	451	1	HIINGYAHSNARVGV
Saci_1275	Q4J9B3	Sulfolobus acidocaldarius (strain ATCC 33909 / DSM 639 / JCM 8929 / NBRC 15157 / NCIMB 11770)	Crenarchaeota	224	Y	82	1	YTIGAPRYRIDVIGT
rgy	Q08582	Sulfolobus acidocaldarius (strain ATCC 33909 / DSM 639 / JCM 8929 / NBRC 15157 / NCIMB 11770)	Crenarchaeota	827	S	64	1	RWIGFKLSSILQTRF
thyX	Q5SJB8	Thermus thermophilus (strain HB8 / ATCC 27634 / DSM 579)	Deinococcus-Thermus	92	S	200	1	TASVNEISGRYSILK
tmcA	Q97U12	Saccharolobus solfataricus (strain ATCC 35092 / DSM 1617 / JCM 11322 / P2) (Sulfolobus solfataricus)	Crenarchaeota	450	Y	105	1	GIMVTAHYKNNPDDL
Saci_1557	Q4J8K8	Sulfolobus acidocaldarius (strain ATCC 33909 / DSM 639 / JCM 8929 / NBRC 15157 / NCIMB 11770)	Crenarchaeota	265	T	77	1	SPGMGKTTFAQALAE
levE	P26380	Bacillus subtilis (strain 168)	Firmicutes	15	H	134	1	RIDDRFIHGQILTRW
Rv0421c	P96267	Mycobacterium tuberculosis (strain ATCC 25618 / H37Rv)	Actinobacteria	98	S	88	1	PLIAGGHSYGGRQTS
ctsR	P37568	Bacillus subtilis (strain 168)	Firmicutes	61	S	71	1	ERGYIVESKRGGGGY
yrzL	Q7WY61	Bacillus subtilis (strain 168)	Firmicutes	62	R	71	1	IPRHRDARNLIRKLE
Saci_1824	Q4J7V0	Sulfolobus acidocaldarius (strain ATCC 33909 / DSM 639 / JCM 8929 / NBRC 15157 / NCIMB 11770)	Crenarchaeota	87	S	12	1	RKDAVTKSINTLLGK
SM_b20452	Q92WA9	Rhizobium meliloti (strain 1021) (Ensifer meliloti) (Sinorhizobium meliloti)	Proteobacteria	61	S	19	1	TGLQFLNSSGINLLA
SM_b20452	Q92WA9	Rhizobium meliloti (strain 1021) (Ensifer meliloti) (Sinorhizobium meliloti)	Proteobacteria	62	S	19	1	GLQFLNSSGINLLAK
pyrAB	P25994	Bacillus subtilis (strain 168)	Firmicutes	306	S	628	0.998408	VNPRVSRSSALASKA
carB	P18185	Bacillus subtilis (strain 168)	Firmicutes	307	S	628	0.998408	NPRVSRSSALASKAT
pyrAB	P25994	Bacillus subtilis (strain 168)	Firmicutes	307	S	628	0.998408	NPRVSRSSALASKAT
carB	P18185	Bacillus subtilis (strain 168)	Firmicutes	306	S	628	0.998408	VNPRVSRSSALASKA
carB	P18185	Bacillus subtilis (strain 168)	Firmicutes	305	R	628	0.998408	EVNPRVSRSSALASK
pyrAB	P25994	Bacillus subtilis (strain 168)	Firmicutes	305	R	628	0.998408	EVNPRVSRSSALASK
ndk	Q6N5C3	Rhodopseudomonas palustris (strain ATCC BAA-98 / CGA009)	Proteobacteria	51	Y	604	0.998344	RDQAETFYAVHKERP
ndk	P31103	Bacillus subtilis (strain 168)	Firmicutes	116	H	604	0.998344	FVGKNIIHGSDSLES
ndk	Q6N5C3	Rhodopseudomonas palustris (strain ATCC BAA-98 / CGA009)	Proteobacteria	117	H	604	0.998344	SIGENSVHGSDAAET
sufC	P80866	Bacillus subtilis (strain 168)	Firmicutes	149	S	566	0.998233	RYLNEGFSGGEKKRN
carB	P18185	Bacillus subtilis (strain 168)	Firmicutes	304	S	628	0.996815	IEVNPRVSRSSALAS
pyrAB	P25994	Bacillus subtilis (strain 168)	Firmicutes	304	S	628	0.996815	IEVNPRVSRSSALAS
carB	P18185	Bacillus subtilis (strain 168)	Firmicutes	311	S	628	0.996815	SRSSALASKATGYPI
pyrAB	P25994	Bacillus subtilis (strain 168)	Firmicutes	311	S	628	0.996815	SRSSALASKATGYPI
cysQ	Q92MX0	Rhizobium meliloti (strain 1021) (Ensifer meliloti) (Sinorhizobium meliloti)	Proteobacteria	87	T	298	0.996644	LVDPLDGTKEFVERN
pyrAB	P25994	Bacillus subtilis (strain 168)	Firmicutes	839	R	628	0.995223	EVNPRSSRTVPFLSK
pyrAB	P25994	Bacillus subtilis (strain 168)	Firmicutes	129	R	628	0.995223	AIQQAEDRDLFRTLM
ureB	P71035	Bacillus subtilis (strain 168)	Firmicutes	53	R	194	0.994845	NGALLFDRELAIGMR
ureB	P71035	Bacillus subtilis (strain 168)	Firmicutes	70	R	194	0.994845	VPSGTSVRFEPGEQK
ureB	P71035	Bacillus subtilis (strain 168)	Firmicutes	38	S	194	0.994845	SRSIQVGSHFHFAEA
secE2	Q6MX43	Mycobacterium tuberculosis (strain ATCC 25618 / H37Rv)	Actinobacteria	13	S	180	0.994444	VIDIIGTSPTSWEQA
gpmI	P39773	Bacillus subtilis (strain 168)	Firmicutes	62	S	352	0.994318	PEGQMGNSEVGHLNI
gpmI	Q6NCX7	Rhodopseudomonas palustris (strain ATCC BAA-98 / CGA009)	Proteobacteria	63	S	352	0.994318	PNGQMGNSEVGHLNI
drm	P46353	Bacillus subtilis (strain 168)	Firmicutes	91	H	168	0.994048	GKDTMTGHWEIMGLY
tuf	A4FPM7	Saccharopolyspora erythraea (strain ATCC 11635 / DSM 40517 / JCM 4748 / NBRC 13426 / NCIMB 8594 / NRRL 2338)	Actinobacteria	79	Y	670	0.99403	YQTEKRHYAHVDAPG
tuf1	Q6N4Q4	Rhodopseudomonas palustris (strain ATCC BAA-98 / CGA009)	Proteobacteria	87	D	670	0.99403	VDCPGHADYVKNMIT
tuf	P9WNN1	Mycobacterium tuberculosis (strain ATCC 25618 / H37Rv)	Actinobacteria	17	T	670	0.99403	KPHVNIGTIGHVDHG
tuf	P33166	Bacillus subtilis (strain 168)	Firmicutes	282	R	670	0.99403	DNIGALLRGVSREEI
tuf	P9WNN1	Mycobacterium tuberculosis (strain ATCC 25618 / H37Rv)	Actinobacteria	227	T	670	0.99403	FTITGRGTVVTGRVE
tuf	P9WNN1	Mycobacterium tuberculosis (strain ATCC 25618 / H37Rv)	Actinobacteria	118	T	670	0.99403	TDGPMPQTREHVLLA
ndk	P31103	Bacillus subtilis (strain 168)	Firmicutes	92	T	604	0.993377	TRQLIGKTNPKEALP
ndkA	P9WJH7	Mycobacterium tuberculosis (strain ATCC 25618 / H37Rv)	Actinobacteria	92	T	604	0.993377	VRQLAGGTDPVQAAA
mdh	P49814	Bacillus subtilis (strain 168)	Firmicutes	156	R	677	0.992614	SGVLDTARFRTFVAE
tuf	P33166	Bacillus subtilis (strain 168)	Firmicutes	63	T	670	0.992537	EERERGITISTAHVE
tuf	P33166	Bacillus subtilis (strain 168)	Firmicutes	71	Y	670	0.992537	ISTAHVEYETETRHY
tuf	P9WNN1	Mycobacterium tuberculosis (strain ATCC 25618 / H37Rv)	Actinobacteria	64	T	670	0.992537	EERQRGITINIAHVE
tuf	P9WNN1	Mycobacterium tuberculosis (strain ATCC 25618 / H37Rv)	Actinobacteria	337	T	670	0.992537	RPQFYFRTTDVTGVV
tuf	P33166	Bacillus subtilis (strain 168)	Firmicutes	291	R	670	0.992537	VSREEIQRGQVLAKP
narG	P42175	Bacillus subtilis (strain 168)	Firmicutes	41	R	132	0.992424	RDWENVYRNRWQYDK
acpP	P19372	Rhizobium meliloti (strain 1021) (Ensifer meliloti) (Sinorhizobium meliloti)	Proteobacteria	37	S	1350	0.991852	IDDLGADSLDTVELV
acpP	P11830	Saccharopolyspora erythraea (strain ATCC 11635 / DSM 40517 / JCM 4748 / NBRC 13426 / NCIMB 8594 / NRRL 2338)	Actinobacteria	39	S	1350	0.991852	REDLGMDSLDLVELV
dltC	P39579	Bacillus subtilis (strain 168)	Firmicutes	36	S	1350	0.991852	FEEGLLDSFGTVELL
acpA	P80643	Bacillus subtilis (strain 168)	Firmicutes	37	S	1350	0.991852	KEDLGADSLDVVELV
gapA	P09124	Bacillus subtilis (strain 168)	Firmicutes	151	S	967	0.991727	HDVISNASCTTNCLA
sucC	P80886	Bacillus subtilis (strain 168)	Firmicutes	54	R	596	0.991611	AQIHAGGRGKAGGVK
dxs	P54523	Bacillus subtilis (strain 168)	Firmicutes	83	R	547	0.990859	VHKLLTGRGKEFATL
tuf	P9WNN1	Mycobacterium tuberculosis (strain ATCC 25618 / H37Rv)	Actinobacteria	259	T	670	0.989552	STTKTTVTGVEMFRK
tuf	P33166	Bacillus subtilis (strain 168)	Firmicutes	76	R	670	0.989552	VEYETETRHYAHVDC
PAE2307	Q8ZVF7	Pyrobaculum aerophilum (strain ATCC 51768 / IM2 / DSM 7523 / JCM 9630 / NBRC 100827)	Crenarchaeota	82	H	92	0.98913	CKKIAAGHVFVIYIR
groL2	P60365	Rhodopseudomonas palustris (strain ATCC BAA-98 / CGA009)	Proteobacteria	90	T	1030	0.987379	DAAGDGTTTATVLAQ
proS	Q97ED5	Clostridium acetobutylicum (strain ATCC 824 / DSM 792 / JCM 1419 / LMG 5710 / VKM B-1787)	Firmicutes	10	T	393	0.987277	MSNMLMLTLRESPAE
mcsB	P37570	Bacillus subtilis (strain 168)	Firmicutes	255	R	78	0.987179	IEQERSAREAIYQTS
mcsB	P37570	Bacillus subtilis (strain 168)	Firmicutes	272	R	78	0.987179	ELEDRVYRSYGVLSN
polC	P75080	Mycoplasma pneumoniae (strain ATCC 29342 / M129)	Tenericutes	998	T	77	0.987013	QYTFRAGTIATVAEK
rps15	Q980A8	Saccharolobus solfataricus (strain ATCC 35092 / DSM 1617 / JCM 11322 / P2) (Sulfolobus solfataricus)	Crenarchaeota	126	Y	672	0.986607	KIRRLTRYYKGIGKL
rph	P28619	Bacillus subtilis (strain 168)	Firmicutes	73	R	445	0.986517	LPRATNQRTIRESSK
Saci_1344	Q4J946	Sulfolobus acidocaldarius (strain ATCC 33909 / DSM 639 / JCM 8929 / NBRC 15157 / NCIMB 11770)	Crenarchaeota	138	S	71	0.985915	KREEKNMSLGELSQR
TTHA1513	Q5SI61	Thermus thermophilus (strain HB8 / ATCC 27634 / DSM 579)	Deinococcus-Thermus	270	S	771	0.985733	FHEGQTGSSSMPHKK
RPA1505	Q6N9N5	Rhodopseudomonas palustris (strain ATCC BAA-98 / CGA009)	Proteobacteria	46	D	554	0.98556	IKFETVGDSDQISKL
codY	P39779	Bacillus subtilis (strain 168)	Firmicutes	215	S	68	0.985294	DRVGITRSVIVNALR
tig	P80698	Bacillus subtilis (strain 168)	Firmicutes	45	R	594	0.984848	QVSIPGFRKGKIPRG
levD	P26379	Bacillus subtilis (strain 168)	Firmicutes	9	H	262	0.984733	ISVIISGHGDFPIAL
hrcA	P25499	Bacillus subtilis (strain 168)	Firmicutes	64	R	392	0.984694	KTHSSSGRVPSEKGY
gapA	P09124	Bacillus subtilis (strain 168)	Firmicutes	154	T	967	0.984488	ISNASCTTNCLAPFA
sucC	P53593	Pseudomonas aeruginosa (strain ATCC 15692 / DSM 22644 / CIP 104116 / JCM 14847 / LMG 12228 / 1C / PRS 101 / PAO1)	Proteobacteria	109	Y	596	0.983221	TDIDKELYLGAVVDR
tuf	P9WNN1	Mycobacterium tuberculosis (strain ATCC 25618 / H37Rv)	Actinobacteria	29	T	670	0.98209	DHGKTTLTAAITKVL
rps13	P39470	Sulfolobus acidocaldarius (strain ATCC 33909 / DSM 639 / JCM 8929 / NBRC 15157 / NCIMB 11770)	Crenarchaeota	133	T	667	0.982009	LKVRGQRTRTTGRTG
ackA	P9WQH1	Mycobacterium tuberculosis (strain ATCC 25618 / H37Rv)	Actinobacteria	12	S	496	0.981855	VLVINSGSSSLKFQL
ackA	P37877	Bacillus subtilis (strain 168)	Firmicutes	11	S	496	0.981855	IIAINAGSSSLKFQL
ackA	P75245	Mycoplasma pneumoniae (strain ATCC 29342 / M129)	Tenericutes	13	S	496	0.981855	ILVVNAGSSSIKFQL
nucS	Q97WK8	Saccharolobus solfataricus (strain ATCC 35092 / DSM 1617 / JCM 11322 / P2) (Sulfolobus solfataricus)	Crenarchaeota	190	Y	106	0.981132	AISQLYRYYLHMREI
kdpD	P9WGL3	Mycobacterium tuberculosis (strain ATCC 25618 / H37Rv)	Actinobacteria	642	H	153	0.980392	SLLSAVSHDLRTPLA
Saci_1563	Q4J8K3	Sulfolobus acidocaldarius (strain ATCC 33909 / DSM 639 / JCM 8929 / NBRC 15157 / NCIMB 11770)	Crenarchaeota	136	T	248	0.979839	HPMSYGYTRSIQLFR
cysS	Q06752	Bacillus subtilis (strain 168)	Firmicutes	270	S	740	0.97973	DNEKMSKSLGNFVLV
rnfG	Q9HYB6	Pseudomonas aeruginosa (strain ATCC 15692 / DSM 22644 / CIP 104116 / JCM 14847 / LMG 12228 / 1C / PRS 101 / PAO1)	Proteobacteria	180	T	192	0.979167	FDQFAGATVTPRAVV
rnfG	Q8TSY2	Methanosarcina acetivorans (strain ATCC 35395 / DSM 2834 / JCM 12185 / C2A)	Euryarchaeota	166	T	192	0.979167	VDAISGATISSQAVV
tuf1	Q6N4Q4	Rhodopseudomonas palustris (strain ATCC BAA-98 / CGA009)	Proteobacteria	88	Y	670	0.979104	DCPGHADYVKNMITG
tgt	O32053	Bacillus subtilis (strain 168)	Firmicutes	104	S	541	0.977819	SGGFQVFSLSKFRNI
atpB	Q4J8L8	Sulfolobus acidocaldarius (strain ATCC 33909 / DSM 639 / JCM 8929 / NBRC 15157 / NCIMB 11770)	Crenarchaeota	366	T	180	0.977778	DGIGEGKTRDDHKDL
atpB	Q9UWW8	Saccharolobus solfataricus (strain ATCC 35092 / DSM 1617 / JCM 11322 / P2) (Sulfolobus solfataricus)	Crenarchaeota	363	T	180	0.977778	DGIGEGKTRDDHKDV
tuf	Q97EH5	Clostridium acetobutylicum (strain ATCC 824 / DSM 792 / JCM 1419 / LMG 5710 / VKM B-1787)	Firmicutes	94	T	670	0.977612	DYVKNMITGAAQMDG
tuf	P33166	Bacillus subtilis (strain 168)	Firmicutes	60	R	670	0.977612	GAPEERERGITISTA
tuf	P9WNN1	Mycobacterium tuberculosis (strain ATCC 25618 / H37Rv)	Actinobacteria	96	T	670	0.977612	DYIKNMITGAAQMDG
ndk	Q6N5C3	Rhodopseudomonas palustris (strain ATCC BAA-98 / CGA009)	Proteobacteria	119	S	604	0.976821	GENSVHGSDAAETAK
ndk	A8AD67	Citrobacter koseri (strain ATCC BAA-895 / CDC 4225-83 / SGSC4696)	Proteobacteria	119	S	604	0.976821	TENGTHGSDSLESAQ
ndk	P31103	Bacillus subtilis (strain 168)	Firmicutes	118	S	604	0.976821	GKNIIHGSDSLESAE
deoB	B5Y275	Klebsiella pneumoniae (strain 342)	Proteobacteria	25	D	168	0.97619	EDADRFGDVGADTMG
tuf1	Q6N4Q4	Rhodopseudomonas palustris (strain ATCC BAA-98 / CGA009)	Proteobacteria	174	S	670	0.976119	DIPIVKGSALAALEN
tgt	O08314	Helicobacter pylori (strain ATCC 700392 / 26695) (Campylobacter pylori)	Proteobacteria	315	Y	541	0.97597	CKRYSKAYLHHLFRA
tiaS	Q8TZX0	Pyrococcus furiosus (strain ATCC 43587 / DSM 3638 / JCM 8422 / Vc1)	Euryarchaeota	18	T	80	0.975	DSPNGMCTTYIGAIL
rpsM	P20282	Bacillus subtilis (strain 168)	Firmicutes	3	R	667	0.974513	*****MARIAGVDIP
TTHA1513	Q5SI61	Thermus thermophilus (strain HB8 / ATCC 27634 / DSM 579)	Deinococcus-Thermus	271	S	771	0.97406	HEGQTGSSSMPHKKN
pnp	Q6NCN8	Rhodopseudomonas palustris (strain ATCC BAA-98 / CGA009)	Proteobacteria	653	S	585	0.97265	KDGLVHISQLAAGRV
eno	Q97L52	Clostridium acetobutylicum (strain ATCC 824 / DSM 792 / JCM 1419 / LMG 5710 / VKM B-1787)	Firmicutes	118	S	711	0.971871	ANAMLGVSLAVARAA
ybeA	Q9CJ64	Lactococcus lactis subsp. lactis (strain IL1403) (Streptococcus lactis)	Firmicutes	7	T	71	0.971831	*MSFTDETVRFEFGD
TTE1249	Q8RAH3	Caldanaerobacter subterraneus subsp. tengcongensis (strain DSM 15242 / JCM 11007 / NBRC 100824 / MB4) (Thermoanaerobacter tengcongensis)	Firmicutes	16	T	71	0.971831	LVEKNEQTIKYTVSK
yrzL	Q7WY61	Bacillus subtilis (strain 168)	Firmicutes	7	T	71	0.971831	*MSSFDKTMKFNFSD
EF_1202	Q836B3	Enterococcus faecalis (strain ATCC 700802 / V583)	Firmicutes	7	T	71	0.971831	*MGFTDETVRFDFDD
cysS	Q4JCA6	Sulfolobus acidocaldarius (strain ATCC 33909 / DSM 639 / JCM 8929 / NBRC 15157 / NCIMB 11770)	Crenarchaeota	297	Y	740	0.97027	FWYLSTKYRNSIDYS
lrs14	O93774	Saccharolobus solfataricus (strain ATCC 35092 / DSM 1617 / JCM 11322 / P2) (Sulfolobus solfataricus)	Crenarchaeota	91	Y	98	0.969388	GGRPRYIYKPIDADR
rpoP	Q4JAE8	Sulfolobus acidocaldarius (strain ATCC 33909 / DSM 639 / JCM 8929 / NBRC 15157 / NCIMB 11770)	Crenarchaeota	4	Y	64	0.96875	****MAKYRCGKCWK
rpsO	P21473	Bacillus subtilis (strain 168)	Firmicutes	78	Y	672	0.967262	RNKDVTRYRELINKL
groL2	P60365	Rhodopseudomonas palustris (strain ATCC BAA-98 / CGA009)	Proteobacteria	91	T	1030	0.966019	AAGDGTTTATVLAQA
apgM	Q980A0	Saccharolobus solfataricus (strain ATCC 35092 / DSM 1617 / JCM 11322 / P2) (Sulfolobus solfataricus)	Crenarchaeota	59	S	168	0.964286	SPGIIPGSDTSHLSI
rplQ	P20277	Bacillus subtilis (strain 168)	Firmicutes	94	R	522	0.963602	IATRYEERQGGYTRI
eno	Q04DH2	Oenococcus oeni (strain ATCC BAA-331 / PSU-1)	Firmicutes	15	S	711	0.963432	YAREVLDSRGNPTVE
odhA	P23129	Bacillus subtilis (strain 168)	Firmicutes	630	R	300	0.963333	ERGTFAQRNLVLHDS
odhA	P23129	Bacillus subtilis (strain 168)	Firmicutes	626	T	300	0.963333	GQDSERGTFAQRNLV
odhA	P23129	Bacillus subtilis (strain 168)	Firmicutes	616	R	300	0.963333	LKDGTPIRLTGQDSE
odhA	P23129	Bacillus subtilis (strain 168)	Firmicutes	624	R	300	0.963333	LTGQDSERGTFAQRN
rps19e	Q4J8U1	Sulfolobus acidocaldarius (strain ATCC 33909 / DSM 639 / JCM 8929 / NBRC 15157 / NCIMB 11770)	Crenarchaeota	80	Y	81	0.962963	LQKTRKLYSGSKRRG
rpmE	Q03223	Bacillus subtilis (strain 168)	Firmicutes	44	T	607	0.962109	SECHPFYTGRQKFAS
rpmE	P9WHA1	Mycobacterium tuberculosis (strain ATCC 25618 / H37Rv)	Actinobacteria	46	T	607	0.962109	SQCHPFYTGKQKILD
rex	O05521	Bacillus subtilis (strain 168)	Firmicutes	51	R	183	0.961749	KVDSATIRRDFSYFG
spsJ	Q97GN4	Clostridium acetobutylicum (strain ATCC 824 / DSM 792 / JCM 1419 / LMG 5710 / VKM B-1787)	Firmicutes	7	T	555	0.958559	*MKTYLVTGGAGFIG
rpl37e	Q4JAZ9	Sulfolobus acidocaldarius (strain ATCC 33909 / DSM 639 / JCM 8929 / NBRC 15157 / NCIMB 11770)	Crenarchaeota	48	Y	72	0.958333	RSKKIRRYSWQNKKV
rpsP	P21474	Bacillus subtilis (strain 168)	Firmicutes	29	R	431	0.958237	VADSRSPRDGRFIET
eiF2B	Q97UM6	Saccharolobus solfataricus (strain ATCC 35092 / DSM 1617 / JCM 11322 / P2) (Sulfolobus solfataricus)	Crenarchaeota	347	T	345	0.956522	KYIAGIITEKGIIYP
tuf	P33166	Bacillus subtilis (strain 168)	Firmicutes	232	R	670	0.955224	RGTVATGRVERGQVK
accD	C0SP93	Bacillus subtilis (strain 168)	Firmicutes	233	R	419	0.954654	LIGFAGRRIIEQTIG
ndk	Q6N5C3	Rhodopseudomonas palustris (strain ATCC BAA-98 / CGA009)	Proteobacteria	54	H	604	0.953642	AETFYAVHKERPFFG
dnaK	P19993	Mycobacterium leprae (strain TN)	Actinobacteria	175	T	982	0.953157	VFDLGGGTFDVSLLE
ptsH	P08877	Bacillus subtilis (strain 168)	Firmicutes	15	H	504	0.952381	VTADSGIHARPATVL
rpsL	P21472	Bacillus subtilis (strain 168)	Firmicutes	99	R	606	0.950495	VVLIRGGRVKDLPGV
pta	Q9CF22	Lactococcus lactis subsp. lactis (strain IL1403) (Streptococcus lactis)	Firmicutes	305	S	259	0.949807	NAPVSDLSRGSNEED
rpsR1	P9WH49	Mycobacterium tuberculosis (strain ATCC 25618 / H37Rv)	Actinobacteria	32	Y	476	0.94958	KKDQAIDYKDTALLR
ureB	P71035	Bacillus subtilis (strain 168)	Firmicutes	60	R	194	0.948454	RELAIGMRLDVPSGT
HP_0422	O25176	Helicobacter pylori (strain ATCC 700392 / 26695) (Campylobacter pylori)	Proteobacteria	115	S	166	0.945783	NYGLEAGSKSELIIA
TTHA1091	Q5SJC3	Thermus thermophilus (strain HB8 / ATCC 27634 / DSM 579)	Deinococcus-Thermus	51	S	92	0.945652	GLAFSEASGKRLVRR
gmk	O34328	Bacillus subtilis (strain 168)	Firmicutes	149	R	585	0.945299	TDALIENRMKAAKAE
rps27ae	Q97ZY7	Saccharolobus solfataricus (strain ATCC 35092 / DSM 1617 / JCM 11322 / P2) (Sulfolobus solfataricus)	Crenarchaeota	66	T	72	0.944444	SCGKCGYTEFIGASK
gpmI	P39773	Bacillus subtilis (strain 168)	Firmicutes	73	R	352	0.943182	HLNIGAGRIVYQSLT
Saci_0634	Q4JB06	Sulfolobus acidocaldarius (strain ATCC 33909 / DSM 639 / JCM 8929 / NBRC 15157 / NCIMB 11770)	Crenarchaeota	6	Y	528	0.943182	**MKALGYARVSVED
rpsM	P20282	Bacillus subtilis (strain 168)	Firmicutes	98	R	667	0.943028	HRRGLPVRGQNSKNN
SSO1474	Q97Y68	Saccharolobus solfataricus (strain ATCC 35092 / DSM 1617 / JCM 11322 / P2) (Sulfolobus solfataricus)	Crenarchaeota	121	Y	641	0.942278	SSEVIKKYIEEQWRK
nqrC	Q9HZK8	Pseudomonas aeruginosa (strain ATCC 15692 / DSM 22644 / CIP 104116 / JCM 14847 / LMG 12228 / 1C / PRS 101 / PAO1)	Proteobacteria	230	T	103	0.941748	VDGLAGATLTSKGVD
eif2b	Q4JA57	Sulfolobus acidocaldarius (strain ATCC 33909 / DSM 639 / JCM 8929 / NBRC 15157 / NCIMB 11770)	Crenarchaeota	9	Y	50	0.94	TVKVDKNYEQLLDRL
pckA	P54418	Bacillus subtilis (strain 168)	Firmicutes	56	R	283	0.939929	TTGAYTGRSPKDKFI
rpsC	P21465	Bacillus subtilis (strain 168)	Firmicutes	130	R	628	0.93949	LENRVSFRRAQKQQI
PA3310	Q9HYT4	Pseudomonas aeruginosa (strain ATCC 15692 / DSM 22644 / CIP 104116 / JCM 14847 / LMG 12228 / 1C / PRS 101 / PAO1)	Proteobacteria	284	T	179	0.938547	VRSCGTSTAVSVPCM
ptsH	P75061	Mycoplasma pneumoniae (strain ATCC 29342 / M129)	Tenericutes	47	S	504	0.938492	GVEGNIKSIINLMSL
ptsH	Q9CJ83	Lactococcus lactis subsp. lactis (strain IL1403) (Streptococcus lactis)	Firmicutes	46	S	504	0.938492	GKSVNLKSIMGVMSL
ptsH	P0A439	Listeria innocua serovar 6a (strain ATCC BAA-680 / CLIP 11262)	Firmicutes	46	S	504	0.938492	GKKVNLKSIMGVMSL
crh	O06976	Bacillus subtilis (strain 168)	Firmicutes	46	S	504	0.938492	GKKVNAKSIMGLMSL
FruB	Q8R910	Caldanaerobacter subterraneus subsp. tengcongensis (strain DSM 15242 / JCM 11007 / NBRC 100824 / MB4) (Thermoanaerobacter tengcongensis)	Firmicutes	46	S	504	0.938492	NKKVNAKSIMGIMSL
ptsH	P08877	Bacillus subtilis (strain 168)	Firmicutes	46	S	504	0.938492	GKTVNLKSIMGVMSL
ptsH	P07515	Enterococcus faecalis (strain ATCC 700802 / V583)	Firmicutes	46	S	504	0.938492	GKSVNLKSIMGVMSL
RPA0354	Q6NCW4	Rhodopseudomonas palustris (strain ATCC BAA-98 / CGA009)	Proteobacteria	67	S	504	0.938492	GETVGGTSIMGLMML
accD	Q92TC7	Rhizobium meliloti (strain 1021) (Ensifer meliloti) (Sinorhizobium meliloti)	Proteobacteria	238	T	419	0.937947	GKRVIEQTLREKLPE
mrr	I6Y9K2	Mycobacterium tuberculosis (strain ATCC 25618 / H37Rv)	Actinobacteria	250	T	63	0.936508	DRGVYITTSSFSRGA
gmk	O34328	Bacillus subtilis (strain 168)	Firmicutes	134	R	585	0.935043	SLSELKNRIVTRGTE
metK	Q97F85	Clostridium acetobutylicum (strain ATCC 824 / DSM 792 / JCM 1419 / LMG 5710 / VKM B-1787)	Firmicutes	251	T	636	0.933962	PQGDSGLTGRKIIVD
ackA	P37877	Bacillus subtilis (strain 168)	Firmicutes	12	S	496	0.933468	IAINAGSSSLKFQLF
ackA	P9WQH1	Mycobacterium tuberculosis (strain ATCC 25618 / H37Rv)	Actinobacteria	13	S	496	0.933468	LVINSGSSSLKFQLV
csoR	O32222	Bacillus subtilis (strain 168)	Firmicutes	24	R	463	0.933045	EKDQITNRLKRIEGQ
aroC	P31104	Bacillus subtilis (strain 168)	Firmicutes	132	R	626	0.932907	DMRNVLERSSARETT
metB	P56069	Helicobacter pylori (strain ATCC 700392 / 26695) (Campylobacter pylori)	Proteobacteria	371	D	1007	0.932473	HEQDLLEDLEQAFAK
fixJ	P10958	Rhizobium meliloti (strain 1021) (Ensifer meliloti) (Sinorhizobium meliloti)	Proteobacteria	54	D	295	0.932203	RNGVLVTDLRMPDMS
pyrAB	P25994	Bacillus subtilis (strain 168)	Firmicutes	838	S	628	0.931529	LEVNPRSSRTVPFLS
ackA	P9WQH1	Mycobacterium tuberculosis (strain ATCC 25618 / H37Rv)	Actinobacteria	14	S	496	0.931452	VINSGSSSLKFQLVE
ynhC	Q9CFX8	Lactococcus lactis subsp. lactis (strain IL1403) (Streptococcus lactis)	Firmicutes	307	T	102	0.931373	QRIVSETTNDLLRKN
pyrAB	P25994	Bacillus subtilis (strain 168)	Firmicutes	840	T	628	0.929936	VNPRSSRTVPFLSKI
metK	P54419	Bacillus subtilis (strain 168)	Firmicutes	80	Y	636	0.929245	QTIKEIGYTRAKYGF
menB	P23966	Bacillus subtilis (strain 168)	Firmicutes	260	R	266	0.928571	RDSFKEKRKPDFGQF
yfkK	O35019	Bacillus subtilis (strain 168)	Firmicutes	55	S	14	0.928571	VMKKESFSPSEMQAI
ispG	P9WKG3	Mycobacterium tuberculosis (strain ATCC 25618 / H37Rv)	Actinobacteria	47	T	470	0.92766	QSMCTTKTHDVNSTL
tuf	P33166	Bacillus subtilis (strain 168)	Firmicutes	27	T	670	0.925373	HVDHGKTTLTAAITT
SSO0340	Q980G2	Saccharolobus solfataricus (strain ATCC 35092 / DSM 1617 / JCM 11322 / P2) (Sulfolobus solfataricus)	Crenarchaeota	22	Y	40	0.925	KYFLNRDYSRKVVLD
narG	P42175	Bacillus subtilis (strain 168)	Firmicutes	1173	R	132	0.924242	GTKLTNNRGGTHNSP
ku	O34859	Bacillus subtilis (strain 168)	Firmicutes	128	Y	197	0.923858	PIYFNRSYFVGPGDN
buk1	Q45829	Clostridium acetobutylicum (strain ATCC 824 / DSM 792 / JCM 1419 / LMG 5710 / VKM B-1787)	Firmicutes	253	T	90	0.922222	GVVSYLNTIDFKAVV
rpl15e	Q4JB20	Sulfolobus acidocaldarius (strain ATCC 33909 / DSM 639 / JCM 8929 / NBRC 15157 / NCIMB 11770)	Crenarchaeota	163	T	77	0.922078	KRVFRGLTSAGQKSR
purK	Q4J9J2	Sulfolobus acidocaldarius (strain ATCC 33909 / DSM 639 / JCM 8929 / NBRC 15157 / NCIMB 11770)	Crenarchaeota	322	Y	449	0.922049	RYGKVYWYGKPDVKK
purK	O06457	Saccharolobus solfataricus (strain ATCC 35092 / DSM 1617 / JCM 11322 / P2) (Sulfolobus solfataricus)	Crenarchaeota	323	Y	449	0.922049	KYGKVYWYSKSEVRK
rplB	P42919	Bacillus subtilis (strain 168)	Firmicutes	103	Y	676	0.921598	YADGEKRYILAPKGI
Rv0597c	I6WYU2	Mycobacterium tuberculosis (strain ATCC 25618 / H37Rv)	Actinobacteria	107	S	543	0.92081	GRFLLTGSARLLSAP
Rv3179	O53329	Mycobacterium tuberculosis (strain ATCC 25618 / H37Rv)	Actinobacteria	115	S	543	0.92081	RQFFLSGSTRFLTVP
egtD	P9WN47	Mycobacterium tuberculosis (strain ATCC 25618 / H37Rv)	Actinobacteria	213	T	211	0.919431	YDDPGGVTAQFNRNV
rplL	Q97EG8	Clostridium acetobutylicum (strain ATCC 824 / DSM 792 / JCM 1419 / LMG 5710 / VKM B-1787)	Firmicutes	79	T	595	0.919328	IKVVRELTGLGLKDA
topA	Q97ZJ8	Saccharolobus solfataricus (strain ATCC 35092 / DSM 1617 / JCM 11322 / P2) (Sulfolobus solfataricus)	Crenarchaeota	544	T	223	0.919283	DIVDVRMTADMESKL
purT	Q4JC46	Sulfolobus acidocaldarius (strain ATCC 33909 / DSM 639 / JCM 8929 / NBRC 15157 / NCIMB 11770)	Crenarchaeota	207	T	173	0.919075	DRELTVLTYRYPLSS
glmS	P0CI73	Bacillus subtilis (strain 168)	Firmicutes	591	R	680	0.917647	GCDVDKPRNLAKSVT
ureB	P71035	Bacillus subtilis (strain 168)	Firmicutes	67	T	194	0.917526	RLDVPSGTSVRFEPG
menB	P23966	Bacillus subtilis (strain 168)	Firmicutes	83	Y	266	0.917293	KVRGHGGYVGDDQIP
rps27ae	Q97ZY7	Saccharolobus solfataricus (strain ATCC 35092 / DSM 1617 / JCM 11322 / P2) (Sulfolobus solfataricus)	Crenarchaeota	65	Y	72	0.916667	WSCGKCGYTEFIGAS
fbaA	Q9CED4	Lactococcus lactis subsp. lactis (strain IL1403) (Streptococcus lactis)	Firmicutes	216	S	665	0.914286	PIVLHGGSGIPDDQI
fba	P9WQA3	Mycobacterium tuberculosis (strain ATCC 25618 / H37Rv)	Actinobacteria	255	S	665	0.914286	DFVFHGGSGSLKSEI
Saci_1793	Q4J7Y2	Sulfolobus acidocaldarius (strain ATCC 33909 / DSM 639 / JCM 8929 / NBRC 15157 / NCIMB 11770)	Crenarchaeota	67	T	92	0.913043	NKEGYSLTDSGKREL
SSO10449	Q97VX8	Saccharolobus solfataricus (strain ATCC 35092 / DSM 1617 / JCM 11322 / P2) (Sulfolobus solfataricus)	Crenarchaeota	61	T	92	0.913043	EGKQYMLTKKGEELL
metB	P56069	Helicobacter pylori (strain ATCC 700392 / 26695) (Campylobacter pylori)	Proteobacteria	367	D	1007	0.912612	VGIEHEQDLLEDLEQ
pyk	O08309	Clostridium acetobutylicum (strain ATCC 824 / DSM 792 / JCM 1419 / LMG 5710 / VKM B-1787)	Firmicutes	9	T	578	0.911765	QKTKMIFTVGPASET
Saci_0900	Q4JAB7	Sulfolobus acidocaldarius (strain ATCC 33909 / DSM 639 / JCM 8929 / NBRC 15157 / NCIMB 11770)	Crenarchaeota	518	Y	34	0.911765	DTELLKKYIAYSRKN
MCM	Q9UXG1	Saccharolobus solfataricus (strain ATCC 35092 / DSM 1617 / JCM 11322 / P2) (Sulfolobus solfataricus)	Crenarchaeota	516	Y	34	0.911765	DIDTLRKYIAYARKY
rps13	P39470	Sulfolobus acidocaldarius (strain ATCC 33909 / DSM 639 / JCM 8929 / NBRC 15157 / NCIMB 11770)	Crenarchaeota	139	T	667	0.911544	RTRTTGRTGATIGVR
rpoA1	Q980R2	Saccharolobus solfataricus (strain ATCC 35092 / DSM 1617 / JCM 11322 / P2) (Sulfolobus solfataricus)	Crenarchaeota	236	T	79	0.911392	IRAEDDLTHKLVDIV
rpsJ	P21471	Bacillus subtilis (strain 168)	Firmicutes	44	T	691	0.910275	SGPIPLPTEKSVYTI
rpsJ	A4FPM6	Saccharopolyspora erythraea (strain ATCC 11635 / DSM 40517 / JCM 4748 / NBRC 13426 / NCIMB 8594 / NRRL 2338)	Actinobacteria	44	T	691	0.910275	VGPVPLPTEKNVYCV
ahpF	P42974	Bacillus subtilis (strain 168)	Firmicutes	48	S	111	0.90991	VDELASMSSKISVEK
pckG	A4FQV7	Saccharopolyspora erythraea (strain ATCC 11635 / DSM 40517 / JCM 4748 / NBRC 13426 / NCIMB 8594 / NRRL 2338)	Actinobacteria	269	S	164	0.908537	YVAAAFPSACGKTNL
pckG	P9WIH3	Mycobacterium tuberculosis (strain ATCC 25618 / H37Rv)	Actinobacteria	271	S	164	0.908537	YFAAAFPSACGKTNL
Saci_1412	Q4J8Y8	Sulfolobus acidocaldarius (strain ATCC 33909 / DSM 639 / JCM 8929 / NBRC 15157 / NCIMB 11770)	Crenarchaeota	196	T	703	0.906117	SKNNRYTTIGRGGSD
glnL	P0A2D9	Salmonella typhimurium (strain LT2 / SGSC1412 / ATCC 700720)	Proteobacteria	139	H	202	0.905941	DLVRGLAHEIKNPLG
Saci_0965	Q4JA53	Sulfolobus acidocaldarius (strain ATCC 33909 / DSM 639 / JCM 8929 / NBRC 15157 / NCIMB 11770)	Crenarchaeota	74	Y	127	0.905512	EWYAVKIYYVSTASS
SSO0038	Q981A9	Saccharolobus solfataricus (strain ATCC 35092 / DSM 1617 / JCM 11322 / P2) (Sulfolobus solfataricus)	Crenarchaeota	76	Y	697	0.905308	VENNKKIYIITEKGK
proS	Q97ED5	Clostridium acetobutylicum (strain ATCC 824 / DSM 792 / JCM 1419 / LMG 5710 / VKM B-1787)	Firmicutes	4	S	393	0.903308	****MKMSNMLMLTL
clpC	P37571	Bacillus subtilis (strain 168)	Firmicutes	185	R	1292	0.902477	SLDPVIGRSKEIQRV
leuD	P9WK95	Mycobacterium tuberculosis (strain ATCC 25618 / H37Rv)	Actinobacteria	21	T	727	0.902338	LRRSNVDTDQIIPAV
algB	P23747	Pseudomonas aeruginosa (strain ATCC 15692 / DSM 22644 / CIP 104116 / JCM 14847 / LMG 12228 / 1C / PRS 101 / PAO1)	Proteobacteria	59	D	2019	0.901436	VFDLCFLDLRLGEDN
glnG	P41789	Salmonella typhimurium (strain LT2 / SGSC1412 / ATCC 700720)	Proteobacteria	54	D	2019	0.901436	TPDVLLSDIRMPGMD
pckA	P54418	Bacillus subtilis (strain 168)	Firmicutes	237	T	283	0.90106	LFFGLSGTGKTTLSA
aroC	Q980I7	Saccharolobus solfataricus (strain ATCC 35092 / DSM 1617 / JCM 11322 / P2) (Sulfolobus solfataricus)	Crenarchaeota	114	Y	626	0.900958	DLPFIMKYGYENWDY
gtaB	Q05852	Bacillus subtilis (strain 168)	Firmicutes	170	Y	512	0.900391	PEEETHRYGIIDPLT
